# Supplementary material for: Association of enterolactone with blood pressure and hypertension risk in NHANES
Source: PLoS One. 2024 May 14;19(5):e0302254. doi: 10.1371/journal.pone.0302254 (PMC11093351; doi:10.1371/journal.pone.0302254)
Supplement: S1 File — (XLSX) [file pone.0302254.s002.xlsx]

## Sheet: NHANES_PLoS One
SEQN	SDDSRVYR	WTINT2YR	WTMEC2YR	SDMVPSU	SDMVSTRA	WTSAF2YR	WTSAF4YR	WTSA2YR	enterodiol_flag	enterolactone_flag	log_enterodiol	log_enterolactone	avg_sbp	avg_dbp	htn	dx_htn	measured_htn	undx_htn	uncontrolled_htn	age	Age_Groups2	gender	race_ethnicity	BMI_cat	educ	hh_income	smoke	military	Age_Groups3	marital	moderate_phys_activity	pov_cat	antibiotic_use	antibiotic2
10	1	21071.2	22445.8	1	7	60202.4	28939.5	61052.6	1	1	8.75147	7.73543	145.333	96	1	0	1	1	1	43	3	1	4	4	3	0	1	1	2	4	0	4	0	1
15	1	108511	114519	2	11	289368	121801	343558	1	1	3.8221	3.84374	108	68.6667	0	0	0	0	0	38	2	2	9	3	5	0	1	2	2	4	1	3	0	1
16	1	11835.7	12566	1	11			39582.9	1	1	1.50408	4.92725	147.333	60.6667	1	0	1	1	1	85	6	2	4	5	9	0	3	2	4	4	9	9	0	1
20	1	15921.7	16736.9	2	2	46476.2	24211	46026.4	1	1	5.14166	5.14749	102.667	58.6667	0	0	0	0	0	23	1	2	1	5	9	0	2	2	1	1	1	3	0	1
29	1	42515.7	47954.5	2	12	142549	71309.2	167361	1	1	3.90781	4.30298	124	70.6667	1	1	0	0	0	62	5	1	9	4	3	0	2	1	3	4	9	2	0	1
56	1	87632.9	89768.5	1	12			240580	1	1	3.95891	5.42935	121	65	0	0	0	0	0	21	1	1	9	5	9	0	2	2	1	1	9	4	0	1
57	1	91035.1	102610	2	5	243486	115295	274994	1	1	4.43935	8.6125	119.333	85.3333	1	1	1	0	1	39	2	1	9	3	5	0	3	2	2	1	9	3	0	1
58	1	1982.1	1993.63	1	13	4828	3230.14	7157.14	1	1	2.78192	6.62738	108.667	74	0	0	0	0	0	18	1	2	1	5	9	0	0	2	1	1	1	4	0	1
80	1	11835.7	12820.6	1	11			40384.9	1	1	1.58924	-0.867501	128	72	1	1	0	0	0	75	6	2	4	4	9	0	2	2	4	4	3	4	0	1
94	1	10153.8	10037.8	2	4	25036.7	14865.5	31619.1	1	1	5.53698	7.94874	110.667	67.3333	0	0	0	0	0	61	5	2	4	4	3	0	3	2	3	1	9	3	0	1
97	1	36255	40766.8	2	5	0	0	110886	1	1	-0.562119	6.83676	119.333	80.6667	1	0	1	1	1	32	2	1	4	3	4	0	2	1	1	9	1	4	0	1
101	1	10948.4	11748.4	1	12			35950.1	1	1	4.74493	6.44572	102.667	75.3333	0	0	0	0	0	52	4	1	1	5	5	0	3	2	3	1	1	2	0	1
102	1	121284	128224	1	6	314274	147228	359028	1	1	4.4613	7.38771	102	70	0	0	0	0	0	41	3	2	5	3	9	0	3	2	2	4	9	4	0	1
107	1	17076.3	16803.5	2	4			46209.6	1	1	6.52356	8.9588	107.333	52.6667	0	0	0	0	0	30	2	2	1	3	3	0	3	2	1	1	9	4	0	1
113	1	81201.7	91526.1	1	10	215040	94849.5	245290	1	1	2.01357	5.27515	120	74	0	0	0	0	0	27	1	1	9	5	4	0	3	2	1	4	1	3	0	1
115	1	91938.1	97028.3	1	11			312431	1	1	3.68938	8.60153	124	75.3333	1	1	0	0	0	59	4	2	9	5	4	0	3	2	3	4	1	4	0	1
118	1	16322.1	18410.1	1	5	0	0	52837	1	1	2.89591	6.63726	168	78	1	1	1	0	1	85	6	1	9	4	4	0	2	2	4	1	9	2	1	0
120	1	86584.4	98327.6	2	8	245917	101761	294983	1	1	5.38633	6.44936	110.667	72	0	0	0	0	0	30	2	2	9	3	4	0	2	2	1	1	1	3	0	1
121	1	13031.5	13429	1	7	34988.2	17006.1	47941.7	1	1	4.31241	6.17784	115.333	80	1	0	1	1	1	38	2	1	1	3	9	0	3	2	2	1	9	9	1	0
122	1	51881.4	58006.4	1	12	123538	61513.2	202442	1	1	3.48738	2.74727	137.333	48	1	0	1	1	1	64	5	1	9	4	9	0	2	2	3	1	9	2	0	1
131	1	88477.4	99726.9	1	11	226941	99597.5	334085	1	1	4.42604	5.48786	120	80.6667	1	0	1	1	1	56	4	1	9	3	4	0	3	1	3	1	9	3	0	1
143	1	2585.4	2544.1	1	10	8137.19	4180.35	6996.27	1	1	3.41674	6.40414	94.6667	49.3333	0	0	0	0	0	22	1	2	1	3	9	0	3	2	1	1	9	9	1	0
149	1	91171.4	94890.8	2	8	208552	107613	265694	1	1	3.72449	6.55108	93.3333	59.3333	1	1	0	0	0	40	3	2	2	3	3	0	1	2	2	4	9	9	1	0
151	1	15778.4	20672.2	2	10	46932.9	24929.7	59329.1	1	1	3.96081	6.17794	130.667	56	1	0	1	1	1	84	6	1	9	3	9	0	2	1	4	4	9	2	1	0
156	1	40483.2	45521.1	2	2	0	0	123817	1	1	1.89311	6.44413	132.667	79.3333	1	0	1	1	1	22	1	1	4	5	4	0	3	2	1	9	9	9	0	1
160	1	40586.2	45449.7	2	8			158619	1	1	1.82455	5.99021			1	1	0	0	0	62	5	1	9	0	5	0	2	2	3	4	1	2	1	0
164	1	68976.3	75154.8	2	13			251768	1	1	3.52342	6.70073	122	78.6667	0	0	0	0	0	51	4	1	9	4	4	0	2	1	3	1	1	4	1	0
166	1	10928.7	12765.1	1	11	28308	14759.6	39061.2	1	1	3.8122	5.60197	106	58	0	0	0	0	0	41	3	1	1	3	9	0	1	2	2	1	9	9	1	0
178	1	8123.34	8799.3	2	9	21747	13238.8	27717.8	1	1	4.56861	8.11373	139	59	1	1	1	0	1	60	5	2	4	4	4	0	1	2	3	4	9	3	1	0
187	1	16079.1	15895.4	2	12			50070.5	1	1	8.21067	6.84459	202.667	66.6667	1	1	1	0	1	71	6	2	4	3	9	0	3	2	4	4	9	2	0	1
205	1	125285	134189	1	5	305363	130963	386464	1	1	3.61899	8.17075	112	76	0	0	0	0	0	40	3	1	9	5	5	0	3	2	2	1	1	4	0	1
206	1	32496.6	34788	1	5			97754.2	1	1	5.56068	6.74052	136	88	1	1	1	0	1	50	4	2	4	3	3	0	3	2	3	0	9	3	0	1
211	1	32945.4	34978.9	2	11	74817.7	40684.4	100390	1	1	3.76445	7.36771	146.667	72.6667	1	0	1	1	1	76	6	1	9	4	4	0	3	1	4	1	1	2	1	0
223	1	23630.9	23245.9	1	11			63228.8	1	1	1.61939	3.59676	158	104.667	1	1	1	0	1	47	3	1	4	3	9	0	1	2	2	1	9	4	0	1
239	1	54550	58195.8	3	1	135357	60053.8	174587	1	1	3.58352	5.79788	150.667	78	1	0	1	1	1	69	5	2	9	3	4	0	2	2	4	1	1	3	0	1
243	1	29924.9	32505.5	2	8			101742	1	1	3.10504	2.86448	108.667	65.3333	0	0	0	0	0	19	1	2	9	5	4	0	0	2	1	9	1	9	0	1
244	1	4507.45	4684.28	2	6	12301.7	7751.41	14661.8	1	1	3.41543	7.73543	106	72	0	0	0	0	0	18	1	2	2	3	9	0	0	2	1	9	1	9	0	1
268	1	16932.3	17917.7	1	13	40382.3	20084.8	63966.1	1	1	4.94805	6.55661	122.667	63.3333	0	0	0	0	0	30	2	1	1	3	5	0	2	2	1	9	9	2	0	1
270	1	50793.9	51828.3	1	2	103618	46930.1	140973	1	1	2.8094	7.39756	116.667	82.6667	1	0	1	1	1	35	2	1	4	5	3	0	1	1	2	0	9	3	0	1
273	1	38189.4	42899.8	2	7			128699	1	1	-0.562119	2.8082	118.667	66	0	0	0	0	0	64	5	2	2	3	4	0	1	2	3	1	9	9	0	1
328	1	42515.7	47610.4	2	12	102982	50136.1	166160	1	1	1.49739	5.50696	135.333	81.3333	1	1	1	0	1	66	5	1	9	4	4	0	2	2	4	4	1	2	0	1
340	1	33738.6	37616.9	1	1			107960	1	1	3.73957	5.07029	131.333	70	1	1	1	0	1	72	6	1	9	3	9	0	2	1	4	1	9	2	1	0
351	1	26009.7	34076.9	1	5	70214.9	31193.1	97800.7	1	1	2.92424	0.993252	116.667	62.6667	1	1	0	0	0	70	6	1	2	3	9	0	2	1	4	1	9	2	0	1
358	1	30364.1	33274.1	2	2	0	0	93500.3	1	1	4.72739	6.82979	174	89.3333	1	1	1	0	1	48	3	2	4	4	4	0	1	2	2	1	9	2	0	1
359	1	27197.2	30733.1	2	5	69696.7	38651.8	86360.1	1	1	4.59026	6.38802	116.667	71.3333	0	0	0	0	0	42	3	2	4	3	4	0	3	2	2	4	1	3	0	1
365	1	9883.71	13180.7	1	10			40333	1	1	5.84354	6.24611	120	78.6667	0	0	0	0	0	48	3	1	1	0	9	0	1	2	2	1	9	2	0	1
368	1	28182.9	29922.5	2	13	65091.2	34117.8	85877.6	1	1	5.6058	6.81014			0	0	0	0	0	72	6	1	5	5	3	0	2	2	4	1	9	9	0	1
392	1	2063.16	2169.63	1	12	4305.26	3108.25	6682.46	1	1	4.22098	8.24931	196.667	74	1	0	1	1	1	77	6	1	1	3	9	0	3	2	4	1	9	4	0	1
406	1	43625.3	44243.8	1	2			164587	1	1	3.59731	4.61512	112.667	68	0	0	0	0	0	26	1	2	4	5	9	0	1	2	1	9	9	9	0	1
414	1	41494.8	44483.5	2	11			134340	1	1	3.29953	6.69703	114	48.6667	0	0	0	0	0	18	1	1	9	3	9	0	0	2	1	9	9	4	0	1
416	1	10553.7	11204.8	2	5			35295.3	1	1	3.88957	6.80261	117	44	1	1	0	0	0	72	6	2	4	3	4	0	1	2	4	4	9	9	0	1
424	1	38189.4	42899.8	2	7			128699	1	1	2.78006	5.62221			0	0	0	0	0	69	5	2	2	4	9	0	3	2	4	1	9	4	0	1
429	1	14639.6	14401.1	2	9			41475.2	1	1	4.20961	6.34697	116.667	65.3333	0	0	0	0	0	43	3	1	2	4	9	0	1	2	2	1	9	2	0	1
437	1	43283.6	45680	2	3			147090	1	1	2.83732	4.79007			1	1	0	0	0	56	4	2	5	4	4	0	1	2	3	4	9	9	0	1
474	1	175476	186847	1	1			560540	1	1	3.29621	6.30227	97.3333	62	0	0	0	0	0	21	1	2	9	1	9	0	1	2	1	1	9	9	0	1
493	1	37285.6	41571.6	3	1			145085	1	1	3.66893	6.02258	116	64	0	0	0	0	0	66	5	1	9	4	3	0	3	2	4	1	1	4	0	1
504	1	7357.17	8355.01	2	1	21104.3	8939.72	25065	1	1	2.38876	2.32043	125.333	80	1	1	1	0	1	32	2	2	9	5	3	0	3	2	1	1	3	3	0	1
506	1	5779.33	5983.14	1	7			19026.4	1	1	2.60639	4.88899	145	67	1	0	1	1	1	19	1	1	4	3	9	0	0	2	1	9	9	2	0	1
511	1	2906.24	2923.15	1	3	6640.58	4037.78	10494.1	1	1	4.7185	8.10168	113.333	58.6667	0	0	0	0	0	19	1	2	1	3	9	0	0	2	1	0	9	2	0	1
517	1	7825.16	8375.86	1	13	21472.4	12059.5	25630.1	1	1	4.67283	6.42487	127.333	76.6667	0	0	0	0	0	52	4	1	1	5	9	0	3	2	3	1	9	2	0	1
527	1	30364.1	37001.1	2	2	88443.8	42593.6	103973	1	1	3.48738	3.97406			0	0	0	0	0	56	4	2	4	5	9	0	1	2	3	1	3	4	0	1
528	1	43326.3	44208.6	1	5			120248	1	1	-0.562119	1.50185	117.333	43.3333	0	0	0	0	0	26	1	1	4	3	9	0	3	2	1	9	9	2	0	1
532	1	20272.7	21916.1	2	4			59611.8	1	1	3.80444	4.40367	106	80.6667	1	0	1	1	1	40	3	1	4	3	9	0	1	2	2	9	9	2	0	1
537	1	98289.3	98143.1	2	1	240540	111303	282652	1	1	3.58851	6.04895			0	0	0	0	0	41	3	1	9	3	3	0	1	2	2	1	9	2	0	1
539	1	10103.8	10246.8	1	1			32277.4	1	1	-0.562119	3.87805	146	63	1	1	1	0	1	67	5	2	4	5	9	0	3	2	4	4	9	4	0	1
549	1	2649.94	2855.15	1	4	7282.54	4462.71	9079.38	1	1	2.90471	6.65673	96.6667	54	0	0	0	0	0	18	1	1	1	5	4	0	0	2	1	9	9	2	0	1
551	1	73539.5	77611.1	2	11			249908	1	1	-0.562119	0.270027	128	82.6667	1	0	1	1	1	53	4	2	9	3	3	0	3	2	3	1	9	3	0	1
569	1	15772.1	17204.1	1	10	55026.5	24398.2	47311.2	1	1	2.17134	1.97408	116.667	75.3333	0	0	0	0	0	29	1	2	1	3	3	0	3	2	1	1	9	3	0	1
570	1	67983.8	81627.5	1	12			273452	1	1	-0.562119	2.76758	126	74.6667	1	1	0	0	0	51	4	1	9	4	3	0	1	2	3	1	9	3	0	1
572	1	7136.95	8030.33	2	5			24091	1	1	4.95392	5.55447	104.667	45.3333	0	0	0	0	0	27	1	2	9	3	5	0	2	2	1	1	9	2	0	1
582	1	8274.57	8748.06	1	12	22104.7	8314.28	26244.2	1	1	2.57261	6.28972	114.667	78	0	0	0	0	0	26	1	2	9	3	9	0	3	2	1	9	1	9	0	1
583	1	14639.6	14401.1	2	9	41733.6	20373	39171	1	1	1.9615	4.55198	152	56	1	0	1	1	1	42	3	1	4	5	9	0	1	1	2	9	9	2	0	1
586	1	113180	119447	1	5			358340	1	1	3.71601	5.11799	106	55.3333	0	0	0	0	0	32	2	2	9	4	4	0	3	2	1	0	1	3	0	1
588	1	50793.9	54911.3	1	2	109782	48627.5	149359	1	1	2.44235	5.92158	122	78.6667	0	0	0	0	0	39	2	1	4	3	9	0	3	2	2	1	9	9	0	1
591	1	5250.69	5281.24	1	5	12375.2	8633.97	18959.7	1	1	3.7281	4.12228	102.667	64	0	0	0	0	0	18	1	2	1	5	3	0	0	2	1	9	1	3	0	1
592	1	106381	109363	1	12	259599	122522	293092	1	1	3.59457	6.28972	116	84.6667	1	0	1	1	1	32	2	1	9	3	5	0	3	2	1	1	9	3	0	1
602	1	17038.5	18272.3	1	6			65231.9	1	1	3.42946	8.34284	116	72	0	0	0	0	0	28	1	1	1	3	9	0	1	2	1	1	9	9	0	1
610	1	92593	97719.5	1	8	207567	107118	273615	1	1	5.00395	7.92008	109.333	66	0	0	0	0	0	40	3	2	9	1	5	0	2	2	2	1	1	3	0	1
614	1	54550	58195.8	1	5	173500	80371.7	174587	1	1	4.80402	3.69138	143.333	51.3333	1	1	1	0	1	66	5	2	9	4	3	0	3	2	4	0	1	2	0	1
626	1	10077.6	10862.5	2	12			37366.9	1	1	3.54962	5.02388	132	76	1	1	1	0	1	66	5	1	4	5	3	0	1	2	4	4	9	2	0	1
628	1	37232.9	49148.2	2	5			147444	1	1	4.77896	4.49602	103.333	60	0	0	0	0	0	64	5	2	9	4	3	0	1	2	3	4	9	2	0	1
642	1	88477.4	88345.8	1	11			295959	1	1	-0.562119	5.62759	116.667	68	0	0	0	0	0	59	4	1	9	3	9	0	1	2	3	1	9	2	0	1
645	1	31647.7	35696.2	2	5	81042.6	47521	102448	1	1	-0.562119	4.9	172.667	76	1	0	1	1	1	76	6	1	9	5	4	0	2	2	4	1	9	3	0	1
646	1	121284	136516	1	6			382244	1	1	3.43076	4.72739	114	76.6667	0	0	0	0	0	45	3	2	2	4	3	0	1	2	2	4	1	3	0	1
652	1	56914.4	60171.1	1	11	132245	74280	193751	1	1	-0.562119	5.88332	162	90	1	1	1	0	1	54	4	2	2	3	9	0	3	2	3	4	9	9	0	1
654	1	2623.43	2810.03	1	3	0	0	8907.81	1	1	-0.562119	6.16752	133.333	68	1	1	1	0	1	67	5	2	1	3	9	0	2	2	4	4	3	9	0	1
665	1	81201.7	86972.4	1	10			233086	1	1	4.55166	6.48809	112	78.6667	0	0	0	0	0	28	1	1	9	4	3	0	3	2	1	1	9	2	0	1
666	1	3581.59	3785.07	1	12	9019.43	4641.4	11998.7	1	1	2.99072	6.7334	114	66.6667	0	0	0	0	0	67	5	2	1	4	4	0	3	2	4	4	9	2	0	1
683	1	15778.4	18094.1	2	10			51930.2	1	1	3.66612	6.98472	140.667	42.6667	1	0	1	1	1	81	6	1	9	3	4	0	3	2	4	1	1	2	0	1
690	1	3103.88	3788.77	1	13	7729.97	3616.54	12010.4	1	1	2.59525	5.96358	141.333	86.6667	1	0	1	1	1	68	5	2	1	3	4	0	3	2	4	4	1	3	0	1
701	1	34002.1	34866.3	2	8	102294	46778.8	129703	1	1	2.34851	3.905	122	85.3333	1	0	1	1	1	32	2	2	4	4	4	0	2	2	1	4	1	4	0	1
703	1	79810.5	84377.4	2	7	214127	86750.6	253132	1	1	3.53135	5.09228	117.333	69.3333	0	0	0	0	0	33	2	2	2	4	9	0	3	2	1	1	9	2	0	1
708	1	12578.6	13160.6	2	13	39658.3	17776.7	36191.7	1	1	3.03783	5.26378	112.667	74	0	0	0	0	0	26	1	2	1	4	9	0	3	2	1	0	9	9	0	1
713	1	7608.48	8605	1	1	21837.2	8659.55	25815	1	1	3.49984	6.38516	124.667	35.3333	0	0	0	0	0	31	2	2	9	4	5	0	3	2	1	1	9	3	0	1
714	1	106140	115925	2	1	267678	112802	333865	1	1	4.69547	8.17752	108	83.3333	1	0	1	1	1	47	3	1	9	5	4	0	1	2	2	1	1	3	0	1
716	1	6493.99	6794.49	1	13			22625.6	1	1	2.75621	4.41643	122	74.6667	1	1	0	0	0	41	3	2	1	4	9	0	3	2	2	1	9	4	0	1
731	1	4292.31	4597.61	1	4			14574.4	1	1	3.08603	-0.867501	136.667	66	1	0	1	1	1	62	5	2	1	3	9	0	3	2	3	1	9	3	0	1
732	1	2869.77	2982.35	1	3			10706.7	1	1	2.91235	5.93489	98.6667	60.6667	0	0	0	0	0	18	1	2	1	5	9	0	0	2	1	1	9	2	0	1
734	1	8219.95	8440.88	2	2			28108.1	1	1	2.37955	7.22984	112	68.6667	0	0	0	0	0	51	4	2	1	3	9	0	3	2	3	1	1	2	0	1
737	1	30557	30208	2	4			112374	1	1	5.4662	6.88738	102.667	76	0	0	0	0	0	22	1	2	4	5	5	0	3	2	1	9	1	9	0	1
764	1	73216	73107.1	3	1			195927	1	1	5.18178	7.68708	127.333	84	1	0	1	1	1	39	2	1	9	4	3	0	3	2	2	9	9	4	0	1
765	1	16580.6	17429.6	1	12			47931.4	1	1	4.75359	3.89182	120.667	65.3333	0	0	0	0	0	36	2	2	1	3	4	0	3	2	2	4	1	9	0	1
768	1	8152.93	8619.45	2	11			25858.4	1	1	2.80336	5.03044	102	27.3333	0	0	0	0	0	27	1	2	9	5	3	0	1	2	1	1	1	4	0	1
778	1	88888	89423.8	2	1	192915	105608	250387	1	1	2.91072	4.87306	110	73.3333	1	1	0	0	0	40	3	2	9	3	4	0	3	2	2	1	9	2	0	1
781	1	31156	31809	2	11	73428.5	38674.3	89383.3	1	1	3.25424	6.57088	148	66	1	1	1	0	1	43	3	2	4	4	3	0	3	2	2	1	1	2	0	1
785	1	79810.5	85352.5	2	7			256058	1	1	4.56695	6.13123	110	60	0	0	0	0	0	31	2	2	9	3	5	0	3	2	1	1	1	2	0	1
793	1	35676.5	35269	2	8	81345.4	44544.8	131201	1	1	3.7305	4.76217	102	80	1	0	1	1	1	28	1	2	4	4	3	0	3	2	1	4	9	2	0	1
794	1	2566.48	2779.91	1	12			8840.11	1	1	4.5401	4.03601	111.333	72	0	0	0	0	0	19	1	1	1	3	4	0	0	2	1	9	1	2	0	1
803	1	9443.18	9898.71	1	12	0	0	30290	1	1	4.15261	4.97293	160	92	1	1	1	0	1	41	3	1	1	3	9	0	1	2	2	4	1	9	0	1
809	1	6603.89	7062.46	1	8	17663.2	7392.78	21187.4	1	1	3.94546	6.2804	116	39.3333	0	0	0	0	0	30	2	2	9	5	5	0	3	2	1	0	9	3	0	1
812	1	23232.4	25240	1	7			70924.4	1	1	2.57414	5.33257	158.667	32.6667	1	1	1	0	1	56	4	2	4	4	4	0	3	2	3	1	9	3	0	1
816	1	8542	9977.32	2	6	25530.4	11694	30530.6	1	1	3.59402	3.44042	125.333	79.3333	0	0	0	0	0	44	3	1	1	5	9	0	2	2	2	1	9	2	0	1
818	1	22044.7	29398.3	1	12			104952	1	1	3.2068	3.49043	120	81.3333	1	0	1	1	1	27	1	1	1	3	9	0	1	2	1	9	1	9	0	1
828	1	10553.7	13455.9	2	5	33562.2	15451	42386	1	1	5.13102	5.04954	125	63	0	0	0	0	0	65	5	2	4	3	9	0	1	2	4	4	9	2	1	0
836	1	52500	59620.4	2	9	149110	55878.5	178861	1	1	5.50906	5.79909	108	64	0	0	0	0	0	29	1	2	9	5	5	0	1	2	1	9	9	3	0	1
841	1	78856.1	79331.4	2	8			222128	1	1	4.29932	7.58477	141.333	92	1	0	1	1	1	47	3	2	5	5	4	0	2	2	2	1	9	3	0	1
847	1	1794.27	1884.99	1	4			5183.72	1	1	1.4816	4.29456	103	30	0	0	0	0	0	27	1	2	1	3	9	0	3	2	1	1	1	9	0	1
855	1	6151.93	6317.27	1	5			21036.5	1	1	2.37955	4.69135	106	60.6667	1	1	0	0	0	56	4	2	1	5	4	0	3	2	3	4	1	3	0	1
858	1	18768.9	18463.1	1	11			50219.8	1	1	2.8792	6.27335	98.6667	64	1	1	0	0	0	50	4	1	4	0	9	0	2	2	3	1	9	2	0	1
871	1	29787.5	39320	2	9			117960	1	1	3.48707	2.93969	138	73	1	1	1	0	1	68	5	2	2	3	9	0	3	2	4	4	0	9	0	1
876	1	2249.16	2409.14	1	13			7636.98	1	1	4.30352	8.55063	114	60.6667	0	0	0	0	0	62	5	2	1	3	9	0	2	2	3	4	9	9	0	1
897	1	10225.4	10062.1	1	3	22533.9	12166.8	33506.7	1	1	4.70953	5.97126	148	79.3333	1	0	1	1	1	54	4	2	1	4	9	0	3	2	3	0	9	2	0	1
907	1	31647.7	35440.1	2	5			101713	1	1	-0.562119	-0.867501	118	70.6667	0	0	0	0	0	77	6	1	9	3	3	0	3	1	4	1	1	3	0	1
914	1	20793.6	21217	2	7	56906.6	27669.3	57710.2	1	1	4.76063	5.06386	125.333	84.6667	1	0	1	1	1	41	3	1	4	4	9	0	3	2	2	1	9	3	0	1
917	1	6777.33	7045.79	1	4			22335.2	1	1	2.55334	5.01569	108.667	73.3333	0	0	0	0	0	82	6	2	1	1	5	0	2	2	4	4	9	2	1	0
920	1	51505.7	53158	2	7			171169	1	1	3.23159	5.63889	138	74	1	0	1	1	1	56	4	2	2	4	3	0	3	2	3	4	9	2	0	1
921	1	66963.7	73137.3	1	7	174360	76417.4	196008	1	1	3.06619	6.57088	124	74	0	0	0	0	0	26	1	1	9	5	4	0	3	2	1	9	9	2	0	1
930	1	5637.29	5880.46	3	1	14658.8	6138.69	17759	1	1	4.09101	5.23111	119.333	42	0	0	0	0	0	19	1	1	5	5	3	0	0	2	1	9	9	3	0	1
939	1	8061.3	8798.56	1	6			27979.4	1	1	3.58074	5.50126	109.333	50.6667	0	0	0	0	0	19	1	1	4	5	9	0	0	2	1	9	1	2	0	1
944	1	7647.95	7853.5	1	3	15771.2	9207.04	26152.2	1	1	3.73242	4.27012	148	80.6667	1	1	1	0	1	54	4	2	1	5	9	0	3	2	3	1	9	2	0	1
954	1	57308.1	62441.4	2	7	144180	72462.6	209179	1	1	-0.562119	5.35729	110.667	68.6667	0	0	0	0	0	55	4	1	2	3	4	0	2	2	3	4	9	3	0	1
959	1	73659.9	75929.1	2	12			203490	1	1	3.75021	6.07544	110	72.6667	0	0	0	0	0	28	1	1	9	3	3	0	1	2	1	1	9	4	0	1
960	1	2462.47	2637.63	1	4			8361.27	1	1	3.8269	2.97144	136.667	63.3333	1	0	1	1	1	63	5	2	1	3	9	0	2	2	3	4	1	2	0	1
961	1	72475.4	78967.3	1	1			264540	1	1	3.69932	4.97646	112	84	1	0	1	1	1	51	4	1	9	4	4	0	3	2	3	1	9	3	0	1
963	1	1781.58	2155.65	2	2	0	0	6639.42	1	1	4.56017	8.4659	158	20	1	1	1	0	1	80	6	1	1	5	9	0	3	1	4	1	9	4	0	1
968	1	12082.9	13431	2	11			46202.6	1	1	1.70111	2.97041	152.667	87.3333	1	1	1	0	1	72	6	1	4	5	9	0	2	1	4	1	1	4	0	1
972	1	8645.54	8504.68	2	4			29256.1	1	1	-0.562119	5.2529	160.667	51.3333	1	1	1	0	1	79	6	1	4	5	9	0	3	2	4	4	9	2	0	1
976	1	18298.8	18000.7	2	4	42370.9	21237.4	48961.9	1	1	3.19499	3.81463	138.667	96.6667	1	0	1	1	1	41	3	1	4	4	4	0	3	2	2	4	9	3	0	1
988	1	73173.8	73614.8	2	7	186815	89729.4	220844	1	1	-0.562119	4.95604	116.667	84	1	0	1	1	1	38	2	2	2	4	5	0	2	2	2	9	9	4	0	1
991	1	19793.7	20711.5	1	4	57513.1	28225	56956.5	1	1	2.18155	5.1223	106	68	0	0	0	0	0	32	2	2	1	5	5	0	3	2	1	1	1	3	1	0
993	1	31536.8	36437.7	3	1	0	0	118422	1	1	3.61523	5.99311	167.333	48	1	1	1	0	1	75	6	2	9	3	4	0	3	2	4	0	1	9	0	1
999	1	23151.9	26113.6	2	7	0	0	91136.6	1	1	5.0701	5.66119	149.333	90.6667	1	1	1	0	1	64	5	1	2	3	9	0	3	2	3	1	1	4	0	1
1009	1	105753	110068	1	8	278120	116585	330203	1	1	4.36691	6.51619	118	74	0	0	0	0	0	39	2	2	9	4	5	0	3	2	2	1	9	3	0	1
1014	1	1915.78	1935.1	1	13			6153.61	1	1	-0.562119	4.32015	116.667	62.6667	0	0	0	0	0	18	1	1	1	5	3	0	0	2	1	9	9	9	0	1
1028	1	9605.83	10069.2	2	6			30811.8	1	1	0.951658	6.54551	121.333	68	0	0	0	0	0	46	3	1	1	5	9	0	1	2	2	9	9	9	0	1
1029	1	54098.5	60581.2	2	10	129022	72638.6	211429	1	1	3.67883	6.18621	141.333	50	1	0	1	1	1	68	5	1	9	4	4	0	3	1	4	1	1	4	0	1
1032	1	42807.5	43850.8	3	1	99787.9	48064.6	146900	1	1	5.00797	10.0275	97.3333	62.6667	0	0	0	0	0	51	4	1	9	3	3	0	2	2	3	1	9	4	0	1
1033	1	19519.9	19296.9	1	7	46125.5	27519.8	54224.3	1	1	-0.562119	5.30345	133.333	87.3333	1	0	1	1	1	45	3	2	4	5	9	0	1	2	2	4	1	9	0	1
1041	1	10887	11140.4	1	3			37097.6	1	1	2.99573	3.69138	124.667	79.3333	0	0	0	0	0	41	3	2	1	4	3	0	1	2	2	0	1	3	0	1
1043	1	46701.5	52461.7	2	1	120254	50738.5	157385	1	1	6.56082	5.70408	124	80.6667	1	0	1	1	1	62	5	2	9	3	3	0	3	2	3	1	1	2	0	1
1054	1	7898.36	7772.19	1	13			25881.4	1	1	3.33932	4.36564	120	64	0	0	0	0	0	42	3	2	1	3	9	0	2	2	2	4	9	9	0	1
1056	1	39107.7	41624.8	1	5			113220	1	1	6.01127	7.73958	133.333	83.3333	1	0	1	1	1	35	2	1	4	3	3	0	2	2	2	1	1	2	0	1
1063	1	1421.52	1459.73	2	6	4390.59	1942.27	4014.25	1	1	1.41099	6.03987	111.333	63.3333	0	0	0	0	0	24	1	2	1	4	9	0	3	2	1	1	1	3	0	1
1065	1	14743.6	16629.7	2	13	40866.5	19599.1	47727.1	1	1	2.09924	6.12468	133.333	77.3333	1	0	1	1	1	73	6	1	2	4	9	0	2	2	4	4	9	9	0	1
1071	1	23838	26804.5	1	11	59481.6	23635.8	72908.2	1	1	4.64112	5.89399	115.333	74	0	0	0	0	0	34	2	1	4	3	3	0	3	2	1	4	9	2	1	0
1076	1	41438.2	44763.5	1	11			135186	1	1	-0.562119	0.19062	133.333	62	1	0	1	1	1	19	1	1	5	4	3	0	0	2	1	9	9	9	0	1
1093	1	22352.1	24283.6	2	4			68237	1	1	2.7543	3.08237	116	69.3333	0	0	0	0	0	42	3	2	4	4	9	0	3	2	2	9	9	2	0	1
1094	1	2253.72	2332.68	1	10			8374.32	1	1	4.02052	6.60147	103.333	72.6667	0	0	0	0	0	18	1	2	1	3	3	0	0	2	1	9	9	2	0	1
1098	1	30298.2	34429.2	2	9	0	0	93647.4	1	1	4.93447	5.21494	127.333	60	0	0	0	0	0	25	1	1	4	3	4	0	3	2	1	9	9	3	0	1
1104	1	7860.94	7735.37	2	5	15334.5	9130.7	25758.8	1	1	2.98417	5.07854	116	70	0	0	0	0	0	44	3	2	1	4	4	0	3	2	2	1	1	3	0	1
1116	1	22558.4	23017.8	2	8	61736.5	30017.7	62608.4	1	1	1.6771	6.01127	118.667	91.3333	1	0	1	1	1	40	3	1	4	5	5	0	3	2	2	1	9	3	0	1
1122	1	17882.4	19596.2	2	9			55065.2	1	1	-0.562119	5.6812	134	92	1	1	1	0	1	45	3	2	4	4	3	0	1	2	2	4	9	2	0	1
1125	1	111789	119552	1	2	298999	115780	358656	1	1	4.10099	4.48187	104.667	74.6667	0	0	0	0	0	27	1	2	9	5	4	0	3	2	1	1	9	3	0	1
1127	1	86015.6	90777.9	2	1			272334	1	1	5.81413	6.45362	100	10	0	0	0	0	0	28	1	2	9	4	5	0	3	2	1	1	1	3	0	1
1128	1	24219.7	25268.9	1	13			71005.7	1	1	0.943906	5.18184	150	86.6667	1	1	1	0	1	59	4	2	4	4	4	0	3	2	3	4	9	3	0	1
1130	1	55489.5	62507.3	1	6	147022	70911.8	187522	1	1	4.37701	4.34769	130	68	1	1	1	0	1	65	5	2	9	5	4	0	1	2	4	1	9	2	0	1
1150	1	38097.5	46424.9	1	2	0	0	130454	1	1	4.80402	7.30519	148	84	1	1	1	0	1	48	3	2	4	5	9	0	2	2	2	9	9	9	0	1
1158	1	22558.4	24030.1	2	8			65361.8	1	1	0.978326	3.24025	106	71.3333	0	0	0	0	0	49	3	1	4	4	5	0	3	2	2	1	1	3	0	1
1168	1	30342.9	30768.9	1	8	97968.5	41833.3	96306.7	1	1	3.04452	5.82305	105.333	64	0	0	0	0	0	19	1	2	2	5	9	0	0	2	1	9	1	2	0	1
1170	1	2623.43	2810.03	1	3			8907.81	1	1	1.08181	3.92197	164	76.6667	1	1	1	0	1	65	5	2	1	4	9	0	2	2	4	0	9	2	0	1
1177	1	14909.3	15829.5	2	11	33858.4	21209.1	45430.8	1	1	2.24496	3.46574	125.333	70	0	0	0	0	0	82	6	1	9	3	3	0	2	2	4	0	9	2	1	0
1182	1	99324.7	99923.4	2	10			299770	1	1	4.66344	6.65157	106	77.3333	0	0	0	0	0	30	2	2	9	4	4	0	3	2	1	9	1	2	1	0
1192	1	17650	18739.4	1	1			53782.2	1	1	1.20896	6.25142	130	64.6667	1	0	1	1	1	74	6	1	9	4	3	0	2	2	4	1	1	2	0	1
1197	1	7591.37	7942.65	2	3			26449	1	1	-0.562119	-0.867501	116	81.3333	1	0	1	1	1	40	3	2	1	4	9	0	3	2	2	1	9	9	0	1
1201	1	18780.2	18565.7	2	4			52169.7	1	1	1.73166	4.05768	108	58	0	0	0	0	0	48	3	2	4	4	9	0	3	2	2	4	9	9	0	1
1208	1	6481.4	7074.16	2	12	17634.4	7195.48	22495.8	1	1	2.65324	3.28766	105.333	56	0	0	0	0	0	19	1	1	4	5	9	0	0	2	1	9	9	3	0	1
1219	1	106281	128570	1	1			359997	1	1	3.1954	3.74384	148.667	98.6667	1	0	1	1	1	44	3	2	9	5	9	0	1	2	2	1	1	4	0	1
1221	1	65549.5	74439.9	2	9	168441	82635.1	208432	1	1	3.89447	5.14464	144	67	1	0	1	1	1	47	3	2	2	4	4	0	1	2	2	9	9	3	0	1
1226	1	46199.9	51510.6	2	3	0	0	179772	1	1	4.02446	5.93225	139.333	75.3333	1	0	1	1	1	60	5	1	9	3	5	0	2	1	3	1	1	3	0	1
1230	1	2134.91	2130.3	2	3	5319.8	3590.53	6774.36	1	1	3.56445	5.28112	112.667	68	0	0	0	0	0	19	1	1	1	5	3	0	0	2	1	9	1	4	0	1
1231	1	80810.5	101654	2	1			272433	1	1	3.28241	6.58743	124.667	77.3333	0	0	0	0	0	28	1	1	9	4	5	0	3	2	1	9	9	2	0	1
1232	1	25674	26038	2	4	0	0	96861.4	1	1	1.27815	5.28978			0	0	0	0	0	20	1	2	4	3	9	0	3	2	1	9	9	3	0	1
1234	1	7392.8	8395.46	2	6	20997	8504.91	25186.4	1	1	2.718	0.71295	115.333	60.6667	0	0	0	0	0	32	2	2	9	3	5	0	3	2	1	1	9	3	0	1
1245	1	8437.33	8475.27	2	13			25934.3	1	1	3.49043	4.42485	110	73.3333	1	1	0	0	0	43	3	1	1	4	5	0	3	2	2	1	1	3	0	1
1253	1	86948.4	93127.4	1	8			268207	1	1	5.00395	7.71423	130	80	1	1	1	0	1	47	3	1	9	5	5	0	3	2	2	0	9	9	0	1
1257	1	106281	120201	1	1			336562	1	1	3.69536	4.12955	122	75.3333	0	0	0	0	0	49	3	2	9	3	5	0	3	2	2	1	1	3	0	1
1260	1	18231.1	20415.7	1	2	44159.6	25550.3	58593.1	1	1	4.98361	7.52618	122.667	65.3333	1	1	0	0	0	80	6	1	9	3	5	0	3	1	4	1	1	3	0	1
1264	1	20897.6	22352.8	2	8			62811.3	1	1	2.98467	6.73538	109.333	76.6667	0	0	0	0	0	40	3	2	4	4	4	0	3	2	2	1	1	2	0	1
1268	1	1971.93	2112.19	2	3	4212.27	2720.03	6695.64	1	1	3.86912	6.3333	158	50.6667	1	1	1	0	1	67	5	2	1	3	9	0	3	2	4	9	9	9	1	0
1277	1	3661.77	3653.86	2	8			11619.3	1	1	1.49515	5.03825	103.333	55.3333	0	0	0	0	0	19	1	1	1	5	9	0	0	2	1	9	1	2	0	1
1278	1	9830.39	9874.6	2	3			30216.3	1	1	1.66582	3.92138	133.333	79.3333	1	0	1	1	1	55	4	1	1	5	9	0	2	1	3	1	1	2	0	1
1279	1	10885.8	12278.4	2	9			35238.9	1	1	3.75044	6.49956	124.667	62	0	0	0	0	0	72	6	1	9	3	4	0	1	2	4	4	9	9	0	1
1284	1	62251.6	70044.1	2	9	177753	72811.7	210132	1	1	2.42303	7.86019	104.667	73.3333	0	0	0	0	0	36	2	2	9	5	5	0	3	2	2	9	1	3	0	1
1285	1	19212.6	21642.5	1	8			70338	1	1	3.37417	6.95464	164.667	61.3333	1	1	1	0	1	85	6	2	9	3	4	0	3	2	4	4	3	3	0	1
1288	1	69939.3	71716.8	1	11	176144	86752.2	192201	1	1	3.55535	5.94017	116	70.6667	1	1	0	0	0	20	1	1	2	3	9	0	3	2	1	0	9	9	0	1
1305	1	2127.86	2574.65	1	4	4711.21	3330.96	7929.93	1	1	5.22095	5.40659	154	72.6667	1	0	1	1	1	64	5	1	1	5	9	0	1	2	3	4	9	4	0	1
1306	1	14251.8	15131.1	2	11			47663	1	1	6.79906	7.09672	134	70	1	0	1	1	1	62	5	2	4	3	9	0	1	2	3	1	9	2	0	1
1322	1	76739.6	92140.5	2	7	216484	92017.3	246936	1	1	1.91398	5.69198	128	81.3333	1	0	1	1	1	33	2	1	2	3	9	0	1	2	1	1	1	9	0	1
1325	1	16932.3	17686.9	1	13			63142.4	1	1	0.609766	1.56025	108.667	80	1	0	1	1	1	38	2	1	1	4	9	0	3	2	2	9	9	2	0	1
1336	1	31760.5	33136.4	1	7			123268	1	1	3.48062	4.35208	112.667	65.3333	0	0	0	0	0	37	2	2	4	5	5	0	3	2	2	1	1	2	0	1
1342	1	2629.24	2816.25	2	3			8927.51	1	1	2.35233	3.58491	174	65	1	0	1	1	1	78	6	2	1	4	9	0	3	2	4	1	9	2	1	0
1358	1	10153.8	11528.2	2	4			36313.8	1	1	1.12493	4.83533	213.333	95.3333	1	1	1	0	1	75	6	2	4	4	9	0	3	1	4	4	9	2	0	1
1362	1	31536.8	39146.9	3	1	0	0	127227	1	1	1.47018	5.71703	150	70	1	0	1	1	1	79	6	2	9	3	3	0	3	2	4	0	9	4	0	1
1373	1	2382.93	2546.84	2	2			8098.94	1	1	4.77912	5.24175	142	64	1	0	1	1	1	18	1	1	1	4	9	0	0	2	1	1	9	4	0	1
1374	1	8645.54	8724.68	2	4			30012.9	1	1	3.73242	6.1627	136.667	82.6667	1	0	1	1	1	75	6	1	4	3	9	0	3	1	4	1	9	9	0	1
1384	1	2270.81	2747.61	1	3	5786.97	4108.36	8462.64	1	1	2.75366	5.50126	168	76.6667	1	1	1	0	1	71	6	1	1	5	9	0	1	1	4	1	9	4	0	1
1386	1	63522	69378.2	1	11			232417	1	1	3.46886	5.79301	112.667	60.6667	0	0	0	0	0	57	4	1	5	3	9	0	3	2	3	1	9	2	0	1
1391	1	20540	21970.2	2	9	48075.8	24792.7	81729.3	1	1	3.76399	8.03008	94	42.6667	0	0	0	0	0	35	2	2	4	3	5	0	3	1	2	1	9	3	0	1
1394	1	13686.6	15437.5	1	1			44305.5	1	1	4.46843	2.66792	137.333	72.6667	1	1	1	0	1	85	6	1	9	4	3	0	2	2	4	1	1	2	0	1
1410	1	106140	115647	2	1			333065	1	1	3.58685	4.58384	129.333	98	1	1	1	0	1	49	3	1	9	3	3	0	3	1	2	1	9	3	0	1
1416	1	92941.2	98044.7	1	1			262760	1	1	-0.562119	4.35607	126	62.6667	0	0	0	0	0	32	2	1	9	4	3	0	3	1	1	1	9	2	0	1
1428	1	91050.8	102627	2	11			295567	1	1	3.47507	4.48639	117.333	88.6667	1	1	1	0	1	40	3	1	9	3	5	0	2	2	2	1	1	3	0	1
1438	1	119365	130369	3	1	301030	126857	375464	1	1	3.85227	5.3033	118.667	82	1	0	1	1	1	43	3	1	9	3	3	0	2	1	2	0	9	3	0	1
1443	1	99693.9	106617	2	2			298527	1	1	-0.562119	5.84981	104.667	62	0	0	0	0	0	44	3	2	9	5	5	0	3	2	2	1	1	3	0	1
1445	1	82450.1	85813.7	1	12			276320	1	1	-0.562119	-0.867501	126.667	80	1	0	1	1	1	56	4	2	9	5	3	0	1	2	3	1	9	4	1	0
1448	1	43095.4	48698.3	1	12			181158	1	1	3.11795	8.0956	118.667	72	1	1	0	0	0	21	1	2	4	5	3	0	3	2	1	9	9	9	0	1
1449	1	82450.1	85813.7	1	12	182278	97501.3	276320	1	1	1.79509	3.95508	128.667	78	0	0	0	0	0	55	4	2	9	4	5	0	3	2	3	1	1	3	0	1
1461	1	29796.3	33504.3	2	4	72373.7	30762.1	91131.8	1	1	-0.562119	-0.867501	124.667	83.3333	1	0	1	1	1	33	2	1	4	4	9	0	3	2	1	9	9	3	0	1
1462	1	20593.5	22098.2	2	2	49295.6	24787.1	78890.7	1	1	3.16548	6.46925	120.667	69.3333	0	0	0	0	0	27	1	1	1	3	9	0	2	2	1	1	1	3	0	1
1469	1	2709.61	2863.55	1	3			9077.46	1	1	1.76473	2.12465	146	70.6667	1	0	1	1	1	65	5	2	1	4	9	0	1	2	4	0	9	2	0	1
1473	1	2270.81	2541.67	1	3			7828.34	1	1	3.88156	8.26462	152.667	74	1	1	1	0	1	62	5	1	1	0	9	0	1	2	3	1	9	4	1	0
1477	1	10896.7	11311.6	1	10			32464.3	1	1	3.91182	3.86283	132.667	75.3333	1	0	1	1	1	84	6	1	5	3	5	0	3	1	4	4	9	3	0	1
1479	1	1939.54	1935.35	2	6			6154.42	1	1	-0.562119	-0.867501	110	64	0	0	0	0	0	19	1	1	1	4	3	0	0	2	1	9	9	9	0	1
1480	1	86584.4	97924.8	2	8			293774	1	1	4.03034	6.0724	84	63.3333	0	0	0	0	0	33	2	2	9	1	9	0	1	2	1	1	9	2	0	1
1482	1	83252.8	93838	2	8			251486	1	1	4.4094	6.42325	121.333	70.6667	0	0	0	0	0	37	2	1	9	3	5	0	2	1	2	1	1	3	0	1
1487	1	12917.5	12711.1	2	8			34955.5	1	1	3.95374	6.7334	112.667	61.3333	1	1	0	0	0	37	2	2	1	4	4	0	2	2	2	1	9	2	0	1
1503	1	43803.5	45031.4	2	7			120684	1	1	-0.562119	5.70412	140.667	63.3333	1	0	1	1	1	38	2	1	2	3	5	0	3	2	2	1	9	2	0	1
1509	1	23674.5	23781	1	6	53828.5	28774.1	84898.1	1	1	3.22684	6.66313	117.333	70	0	0	0	0	0	36	2	1	1	5	4	0	2	2	2	1	9	3	0	1
1511	1	12602.8	14008.9	1	5			48190.7	1	1	2.89591	6.45047	103	70	1	1	0	0	0	66	5	1	4	3	9	0	1	2	4	0	3	9	0	1
1529	1	102634	105511	2	1			303873	1	1	1.69562	5.35842	107.333	69.3333	0	0	0	0	0	46	3	1	9	3	3	0	1	2	2	1	1	3	0	1
1532	1	10874.7	14247.6	3	1			40890.6	1	1	4.85203	7.33041	163.333	60.6667	1	0	1	1	1	85	6	1	9	5	9	0	2	2	4	1	1	9	0	1
1536	1	92603.2	100898	1	1			270407	1	1	4.17146	4.00186	117.333	79.3333	0	0	0	0	0	33	2	1	9	4	4	0	3	2	1	1	9	3	0	1
1538	1	84601.7	88053	2	7			264159	1	1	-0.562119	4.88786	110	70	0	0	0	0	0	31	2	2	2	3	5	0	3	2	1	1	1	2	1	0
1544	1	16376.5	16114.9	1	12			44315.8	1	1	3.05871	5.81413	118	66	0	0	0	0	0	30	2	2	1	5	3	0	3	2	1	9	9	2	0	1
1552	1	38146.9	47352.1	3	1	106096	48139.2	142056	1	1	4.33336	4.925	123.333	76.6667	1	1	0	0	0	60	5	2	9	4	9	0	3	2	3	1	9	3	1	0
1553	1	2073.57	2202.82	2	6	6347.36	3707.48	7004.98	1	1	3.21246	6.19296	111.333	64	0	0	0	0	0	18	1	1	1	5	9	0	0	2	1	9	1	2	0	1
1554	1	9527.69	9749.51	1	10			32465.9	1	1	-0.562119	5.20949	112.667	67.3333	0	0	0	0	0	48	3	2	1	5	9	0	3	2	2	1	1	4	0	1
1568	1	30266	32445.9	3	1			97986.7	1	1	5.60947	9.42545	124	85.3333	1	1	1	0	1	19	1	1	9	5	4	0	0	2	1	9	9	2	0	1
1571	1	45144.5	50333.9	1	8	110132	54512.6	175665	1	1	2.12226	5.23543	166.667	83.3333	1	1	1	0	1	65	5	1	9	3	4	0	2	1	4	1	1	3	0	1
1580	1	14648	14713.9	2	13			52528.5	1	1	2.63691	5.09222	122	77.3333	0	0	0	0	0	26	1	1	1	3	9	0	1	2	1	0	9	2	0	1
1583	1	7000.33	6888.51	2	13			22938.7	1	1	0.792993	4.94691	138	64.6667	1	1	1	0	1	54	4	2	1	3	9	0	3	2	3	0	9	9	0	1
1589	1	6710.89	6603.69	1	13	13225.3	8158.69	21990.3	1	1	3.70868	6.41346	111.333	64	1	1	0	0	0	52	4	2	1	5	9	0	3	2	3	1	9	2	0	1
1590	1	29990.3	31946.8	2	10			86895.3	1	1	3.11352	6.56386	140	76.6667	1	1	1	0	1	54	4	1	4	4	5	0	3	1	3	0	9	3	0	1
1592	1	42362.8	48946	1	8	112195	45871.2	146838	1	1	4.66344	7.71423	114	64	0	0	0	0	0	63	5	2	9	3	5	0	3	2	3	1	1	3	0	1
1599	1	2881.95	2898.72	1	10			10406.4	1	1	-0.562119	5.44445	99.3333	74.6667	0	0	0	0	0	18	1	2	1	5	9	0	0	2	1	9	9	4	0	1
1606	1	7417.96	7299.46	2	6	15102.5	9722.12	24307.2	1	1	4.76439	6.65197	153.333	94.6667	1	0	1	1	1	48	3	2	1	3	9	0	3	2	2	4	9	2	0	1
1614	1	38146.9	42971.4	3	1	101072	48553.5	128914	1	1	3.91681	4.78816	134	70.6667	1	1	1	0	1	62	5	2	9	4	3	0	2	2	3	1	9	4	0	1
1617	1	102770	115676	1	1	261933	129080	323894	1	1	2.33795	3.96481	133.333	80	1	0	1	1	1	46	3	2	9	4	4	0	3	2	2	1	1	3	0	1
1618	1	16218.8	16549.1	2	9	0	0	45013.6	1	1	3.08237	5.99864	106.667	56.6667	0	0	0	0	0	45	3	1	4	5	3	0	2	2	2	1	9	2	0	1
1628	1	43237.1	46126.8	2	11			149912	1	1	1.64481	5.00395	149.333	62	1	1	1	0	1	78	6	2	9	5	4	0	2	2	4	0	9	2	0	1
1634	1	39768.1	42425.9	1	1			137884	1	1	1.41099	2.31451	196	104	1	0	1	1	1	75	6	2	9	4	3	0	3	2	4	4	9	3	1	0
1635	1	2304.4	2346.09	2	3	5858.66	4037.16	7460.56	1	1	2.23001	4.15418	116	76.6667	0	0	0	0	0	19	1	1	1	4	9	0	0	2	1	9	9	9	0	1
1641	1	10225.4	10500.2	1	3	23559	13043.5	34965.8	1	1	4.94876	7.6009	122.667	79.3333	0	0	0	0	0	57	4	2	1	4	3	0	2	2	3	4	9	2	1	0
1661	1	15414.7	15168.4	1	5	45623.8	21373.8	41713.2	1	1	1.8516	2.62467	114.667	60.6667	0	0	0	0	0	32	2	2	1	4	9	0	1	2	1	0	9	9	1	0
1663	1	16791.5	20161.4	2	9			67540.5	1	1	1.32972	3.38473	164	74	1	1	1	0	1	59	4	1	2	4	9	0	2	2	3	1	9	2	1	0
1669	1	7804.85	7847.64	1	6	0	0	24955.5	1	1	4.41401	6.05912	148.667	98	1	0	1	1	1	18	1	1	4	4	3	0	0	2	1	9	9	9	1	0
1671	1	8838.54	8697.35	1	5	20712.2	11535.6	28962.2	1	1	3.66356	6.22456	138	83.3333	1	0	1	1	1	43	3	2	1	4	9	0	3	2	2	1	9	9	0	1
1672	1	49207.5	55430.8	2	1			166292	1	1	3.81771	3.14845	176	78.6667	1	1	1	0	1	68	5	2	9	4	3	0	1	2	4	4	9	4	1	0
1675	1	6822.21	7828.36	2	5	18996	7471.91	24894.2	1	1	3.63152	6.05877	94	68.6667	0	0	0	0	0	18	1	1	4	5	4	0	0	2	1	9	9	3	1	0
1677	1	1803.33	2235.56	1	6			6147.79	1	1	4.75359	6.45834	112.667	35.3333	1	1	0	0	0	24	1	2	1	3	3	0	3	2	1	1	9	4	1	0
1682	1	70642.8	74685.1	2	5			240486	1	1	2.5096	5.62217	122	64	0	0	0	0	0	52	4	2	9	4	9	0	3	2	3	9	1	2	1	0
1684	1	2838.51	2909.8	1	3	5167.99	3924.34	8962.17	1	1	2.76632	5.88053	121.333	58	1	1	0	0	0	66	5	1	1	5	9	0	1	2	4	1	9	2	1	0
1686	1	2270.81	2541.67	1	3	4031.77	2676.74	7828.34	1	1	3.58074	5.48064	134	80.6667	1	1	1	0	1	77	6	1	1	4	9	0	3	1	4	0	1	9	1	0
1692	1	1911.56	2008.2	1	3			5522.55	1	1	1.37877	5.6058	109.333	58	0	0	0	0	0	23	1	2	1	3	9	0	3	2	1	0	1	9	1	0
1696	1	84733.6	90617.5	1	5			291788	1	1	2.96527	5.21494	126	75.3333	1	1	0	0	0	51	4	2	9	3	5	0	2	2	3	1	9	3	1	0
1715	1	23630.9	26852.8	2	12	0	0	73039.6	1	1	2.43712	5.81353	138	90.6667	1	0	1	1	1	55	4	1	4	5	9	0	3	2	3	9	9	2	0	1
1721	1	72475.4	81690.2	2	7	185896	81584.3	273662	1	1	5.60775	6.3608	109.333	58	0	0	0	0	0	59	4	1	9	3	3	0	3	2	3	1	9	3	0	1
1723	1	37285.6	39587.1	3	1			138159	1	1	5.03194	6.90776	136.667	88.6667	1	1	1	0	1	68	5	1	9	3	4	0	2	2	4	0	1	3	0	1
1738	1	1939.54	1935.35	2	6			6154.42	1	1	1.78171	3.53602	118	62.6667	0	0	0	0	0	18	1	1	1	3	9	0	0	2	1	9	9	9	0	1
1741	1	70081.5	76542.5	1	9	176741	77072.9	256417	1	1	4.60166	7.61678	118.667	75.3333	0	0	0	0	0	53	4	1	9	4	3	0	3	1	3	1	9	2	0	1
1743	1	43882.2	46815	3	1	111386	67909.7	152149	1	1	1.96991	5.43372	167.333	70	1	1	1	0	1	75	6	2	9	5	3	0	3	2	4	1	1	2	0	1
1752	1	25674	27461.7	2	4			102158	1	1	3.78759	5.38834	111.333	71.3333	0	0	0	0	0	34	2	2	4	4	4	0	3	2	1	4	1	2	0	1
1764	1	19936.4	20026.1	1	5			71493.1	1	1	2.66723	6.15486	117.333	70	0	0	0	0	0	33	2	1	1	4	3	0	1	2	1	1	1	9	0	1
1765	1	34652.2	37461.2	1	2			101894	1	1	3.68387	6.608	112	76.6667	0	0	0	0	0	52	4	1	4	5	9	0	1	2	3	0	9	9	0	1
1766	1	66963.7	80402.7	1	7	190855	76809.6	215479	1	1	-0.562119	1.86563	124.667	78	0	0	0	0	0	25	1	1	9	4	9	0	1	2	1	1	1	2	0	1
1767	1	5571.2	5954.4	1	11	0	0	18935	1	1	3.08877	6.14391	128	68.6667	0	0	0	0	0	19	1	1	1	5	3	0	0	2	1	9	1	9	0	1
1781	1	19519.9	19796.6	1	7	0	0	55628.5	1	1	0.940007	4.70854			1	1	0	0	0	40	3	2	4	4	3	0	3	2	2	1	9	9	0	1
1793	1	15082.5	16013.1	2	10	0	0	50441.4	1	1	4.81218	6.71659			1	1	0	0	0	63	5	2	4	3	9	0	2	2	3	4	9	2	0	1
1802	1	20480.7	23922.1	1	6	53914.8	27085.4	85401.8	1	1	5.1299	6.43615	126	76	0	0	0	0	0	31	2	1	1	3	9	0	3	2	1	1	9	4	0	1
1803	1	41494.8	43690.3	2	11			131945	1	1	3.24259	6.1181	119.333	59.3333	0	0	0	0	0	18	1	1	9	3	9	0	0	2	1	9	9	2	0	1
1805	1	45757.5	52868.2	2	10			171822	1	1	3.39115	4.58904	144.667	48	1	1	1	0	1	71	6	2	9	5	9	0	1	2	4	0	9	2	0	1
1813	1	3372.13	3460.59	1	6	9088.06	6027.32	12423.5	1	1	4.98361	5.16479	117.333	66	0	0	0	0	0	19	1	2	1	5	4	0	0	2	1	9	1	2	0	1
1817	1	64266.1	84832.5	1	10	209433	113370	275706	1	1	2.15292	7.12609	159	54	1	0	1	1	1	72	6	2	9	3	9	0	2	2	4	4	9	2	0	1
1821	1	129747	144691	1	11			405134	1	1	5.43267	6.81383	98	75	0	0	0	0	0	40	3	2	9	1	4	0	3	2	2	1	9	3	0	1
1828	1	3372.13	3460.59	1	10			12423.5	1	1	5.64897	7.70706	124.667	70.6667	1	1	0	0	0	18	1	2	1	5	4	0	0	2	1	9	1	4	0	1
1839	1	1457.65	1532.88	2	13	2631.2	1779.98	4721.26	1	1	3.2779	6.34896	133.333	78	1	0	1	1	1	70	6	1	1	5	9	0	3	2	4	1	9	2	0	1
1850	1	32972.1	34400.6	2	10			96665.6	1	1	2.9069	6.62672	135.333	102.667	1	0	1	1	1	44	3	2	4	3	5	0	3	2	2	4	9	3	0	1
1851	1	6916.69	6980.01	2	9	17538.1	9033.39	24360.3	1	1	3.3555	4.05508	131	62	1	1	1	0	1	66	5	1	2	5	9	0	2	2	4	1	9	4	0	1
1875	1	9029.5	9304.98	2	11			28473.2	1	1	3.24649	4.94164	148.667	90	1	0	1	1	1	49	3	1	1	3	3	0	2	2	2	1	9	2	0	1
1876	1	72115.8	81730.7	3	1			228846	1	1	4.15214	6.91413	108.667	78	0	0	0	0	0	41	3	2	9	5	5	0	2	2	2	1	1	3	0	1
1882	1	93844.1	102250	1	7	243765	114405	274030	1	1	4.38639	7.4825	118.667	77.3333	0	0	0	0	0	34	2	1	9	5	3	0	1	2	1	1	9	2	0	1
1892	1	35736.4	38124.8	2	12	88673.9	54987.1	123906	1	1	3.73002	5.9719	164	63.3333	1	0	1	1	1	75	6	2	9	3	4	0	2	2	4	1	9	3	0	1
1897	1	2131.48	2185.01	1	4			6729.84	1	1	3.30432	4.56331	132	67	1	1	1	0	1	70	6	1	1	4	3	0	2	2	4	1	1	2	0	1
1901	1	8986.03	9685.84	1	7			33319.3	1	1	4.67582	6.69684	144	75	1	0	1	1	1	73	6	1	4	4	9	0	2	2	4	4	9	4	0	1
1902	1	97703.6	97558.3	1	11			261456	1	1	3.34463	5.13862	172	120.667	1	1	1	0	1	28	1	1	5	4	3	0	3	2	1	9	9	9	0	1
1914	1	102090	102706	2	6	259429	120711	308118	1	1	3.9188	6.31541	118.667	84	1	1	1	0	1	34	2	2	9	4	9	0	3	2	1	1	1	2	0	1
1916	1	46927.6	52715.7	1	10			158147	1	1	3.02481	5.41361	137	85	1	0	1	1	1	65	5	2	9	4	4	0	3	2	4	1	9	3	0	1
1919	1	31445.6	35478.8	2	7			115306	1	1	5.90863	3.22167			0	0	0	0	0	79	6	2	9	5	5	0	3	2	4	4	9	2	0	1
1921	1	55962.9	64176.6	1	5	135282	65886	223976	1	1	2.59525	7.31162	156.667	92.6667	1	0	1	1	1	66	5	1	9	3	3	0	2	1	4	1	9	3	0	1
1933	1	69154.8	77258	2	6			258814	1	1	-0.562119	3.64832	155.333	57.3333	1	1	1	0	1	58	4	1	9	3	4	0	1	1	3	1	1	2	0	1
1936	1	42461.9	44301.5	2	11			164802	1	1	3.17805	5.81114	108.667	80	1	0	1	1	1	32	2	2	4	0	4	0	2	2	1	0	9	3	0	1
1941	1	102023	111161	1	11	265009	121159	297912	1	1	2.17248	5.9577	108.667	66.6667	0	0	0	0	0	26	1	1	9	5	3	0	1	1	1	4	1	2	0	1
1942	1	22352.1	27237.8	2	4	61770	31766.1	76538.2	1	1	2.32923	4.96654	144	90	1	0	1	1	1	45	3	2	4	3	9	0	2	2	2	9	9	2	0	1
1949	1	8741.69	8781	2	3			26869.9	1	1	3.73002	8.15335	106.667	79.3333	0	0	0	0	0	45	3	1	1	3	9	0	2	2	2	1	9	9	0	1
1951	1	78391.6	83962.5	2	5			225020	1	1	3.46135	6.39468	112	74	0	0	0	0	0	20	1	1	9	5	4	0	3	2	1	9	9	3	0	1
1958	1	15921.7	16736.9	2	6	46476.2	24211	46026.4	1	1	2.4681	4.77068	119.333	59.3333	0	0	0	0	0	20	1	2	1	3	4	0	3	2	1	9	1	9	0	1
1960	1	103268	109177	1	6	284549	144308	305695	1	1	2.47738	5.95278	122.667	67.3333	0	0	0	0	0	43	3	2	9	4	3	0	1	2	2	1	9	2	0	1
1963	1	45749.5	51150.5	2	1	110639	54990.1	178515	1	1	0.463734	4.12842	153.333	89.3333	1	1	1	0	1	62	5	1	9	3	3	0	1	1	3	1	9	2	0	1
1981	1	16951.7	17346.4	2	2			47702.6	1	1	4.49312	5.49717	120	71.3333	0	0	0	0	0	21	1	2	1	5	9	0	3	2	1	9	9	9	0	1
1988	1	7073.11	7263.21	2	12	13638.4	8262.62	24186.5	1	1	5.06947	8.2343	142	89.3333	1	1	1	0	1	49	3	2	1	3	9	0	2	2	2	4	9	9	0	1
2003	1	110130	117778	1	12	294562	123286	353333	1	1	6.13123	8.41183	103	61	0	0	0	0	0	34	2	2	9	5	4	0	2	2	1	1	9	3	0	1
2006	1	2036.71	2271.51	2	3			7200.67	1	1	3.52871	5.33754	126.667	65.3333	1	1	0	0	0	69	5	2	1	3	9	0	3	2	4	1	9	4	0	1
2010	1	12578.6	13943.8	2	13			38345.6	1	1	-0.562119	5.33744	107.333	64.6667	0	0	0	0	0	37	2	2	1	5	3	0	1	2	2	0	1	9	0	1
2021	1	2621.06	2579.19	2	13	0	0	8176.03	1	1	4.61512	0.076961	128.667	62.6667	0	0	0	0	0	74	6	2	1	5	3	0	2	2	4	4	9	4	0	1
2025	1	9608.96	9867.22	1	11	19450	11809.6	32857.8	1	1	1.29746	5.25457	130.667	78	1	1	1	0	1	51	4	2	1	4	9	0	1	2	3	1	9	2	0	1
2039	1	10874.7	13021.7	1	6			37372.2	1	1	3.7619	6.31068	152.667	89.3333	1	0	1	1	1	84	6	1	9	5	9	0	2	2	4	0	9	3	0	1
2041	1	85160.7	88634.8	1	7	188270	96760.1	248178	1	1	3.69362	6.01298	107.333	70.6667	0	0	0	0	0	41	3	2	9	3	3	0	2	2	2	1	1	3	0	1
2057	1	14909.3	17097.5	2	11	36041.1	20860.9	49069.8	1	1	2.87356	6.43294	152.667	76	1	0	1	1	1	83	6	1	9	5	3	0	2	1	4	1	9	3	0	1
2058	1	29313.9	29928.3	1	9			84098.6	1	1	3.75654	7.82405	148.667	88	1	1	1	0	1	50	4	2	4	4	9	0	2	2	3	4	9	9	0	1
2066	1	16984.1	18179.4	2	2	40972.1	21414.3	64900.4	1	1	5.36598	6.66696	111.333	76.6667	0	0	0	0	0	33	2	1	1	5	9	0	1	2	1	1	9	9	0	1
2076	1	92697.1	103496	1	8			298069	1	1	4.4987	5.95842	108.667	61.3333	0	0	0	0	0	49	3	1	9	5	4	0	1	1	2	0	9	3	1	0
2086	1	9288.38	9933.36	1	11	24843.3	9619.95	29800.1	1	1	-0.562119	4.92384	96	62.6667	0	0	0	0	0	24	1	2	9	5	4	0	3	2	1	1	1	3	0	1
2088	1	17882.4	21791.1	2	9			61232.9	1	1	2.68444	5.88332	130.667	84.6667	1	1	1	0	1	47	3	2	4	3	9	0	3	2	2	4	9	2	0	1
2097	1	55489.5	62333.6	1	6			187001	1	1	2.1471	6.41017	106	58.6667	0	0	0	0	0	64	5	2	9	3	5	0	3	2	3	4	9	2	0	1
2101	1	30561.8	33924.9	1	11			92275.7	1	1	3.50436	4.97259	114.667	80.6667	1	0	1	1	1	37	2	1	4	4	9	0	2	2	2	1	9	2	0	1
2107	1	111532	114659	2	2	263613	116535	330217	1	1	3.97781	6.1506	118.667	86.6667	1	0	1	1	1	44	3	1	9	5	3	0	3	2	2	1	9	2	0	1
2114	1	6096.54	6434.08	1	7	16257.7	6331.16	19302.2	1	1	3.64388	4.53689	116	56	0	0	0	0	0	25	1	2	9	4	4	0	3	2	1	1	9	4	0	1
2115	1	10104.9	11251.6	2	3	26599.1	13446.3	34430	1	1	4.03016	7.65917	112.667	58	0	0	0	0	0	59	4	1	1	5	5	0	3	2	3	1	9	4	0	1
2129	1	91171.4	94890.8	2	8			265694	1	1	5.73654	7.97522	98	70.6667	0	0	0	0	0	44	3	2	9	5	5	0	3	2	2	1	1	3	0	1
2137	1	20842.8	27512.9	2	3			89417.1	1	1	-0.562119	5.31128	179.333	68	1	1	1	0	1	81	6	2	9	4	9	0	3	2	4	4	3	9	0	1
2139	1	24739.8	27913	1	5			90717.1	1	1	4.69135	3.78191	157.333	23.3333	1	1	1	0	1	81	6	2	9	4	4	0	3	2	4	0	9	4	0	1
2142	1	7136.95	7632.54	2	5	19088.9	7989.53	22897.6	1	1	4.57934	7.60887	91.3333	56	0	0	0	0	0	36	2	2	9	3	4	0	3	2	2	1	9	3	0	1
2149	1	7553.76	7903.3	1	10	17732.3	9273.64	26318	1	1	3.02432	6.99503	114.667	72	0	0	0	0	0	47	3	2	1	3	9	0	3	2	2	1	9	2	0	1
2150	1	51922.5	54171.9	1	2	121776	56296	201519	1	1	4.43557	5.48894	117.333	68.6667	0	0	0	0	0	36	2	2	4	4	5	0	3	2	2	0	9	3	0	1
2170	1	7844.06	7986.92	1	12	19380.7	9067.42	25398.4	1	1	5.58725	3.8111	126	60	0	0	0	0	0	18	1	1	4	4	3	0	0	2	1	9	1	4	0	1
2171	1	2772.7	2766.71	1	3	7972.2	4800.33	8798.15	1	1	4.79579	6.07535	96	60	0	0	0	0	0	19	1	1	1	5	3	0	0	2	1	9	9	4	0	1
2179	1	48548.6	58570.9	1	11			190355	1	1	4.15466	5.99014	158	58.6667	1	1	1	0	1	77	6	2	9	3	9	0	3	2	4	4	1	9	0	1
2185	1	38454.5	43386.7	2	1	100478	53277	141007	1	1	3.22446	2.87187	136	72	1	0	1	1	1	73	6	2	9	4	3	0	2	2	4	4	9	3	0	1
2193	1	22044.7	23327.6	1	12			83279.5	1	1	2.57261	5.45104	124	87.3333	1	0	1	1	1	29	1	1	1	4	3	0	2	2	1	1	9	2	0	1
2210	1	3142.39	3320.91	2	6	7082.86	3693.48	10527.3	1	1	5.26512	5.41258	150.667	84	1	1	1	0	1	64	5	2	1	4	3	0	2	2	3	1	9	3	0	1
2217	1	98619.6	110109	1	9			295091	1	1	2.7213	2.3979	114.667	75.3333	0	0	0	0	0	31	2	1	9	5	4	0	1	2	1	9	9	2	0	1
2232	1	86015.6	96782.8	1	9	245609	95089.3	290348	1	1	5.17615	4.62497	115.333	68.6667	0	0	0	0	0	25	1	2	9	5	4	0	3	2	1	9	1	3	0	1
2237	1	91420.7	102864	2	11			308593	1	1	3.03495	3.46574	120.667	80	1	0	1	1	1	28	1	2	9	4	3	0	1	2	1	1	9	2	0	1
2238	1	30969.8	32152.4	1	7			87454.5	1	1	2.44928	4.89605	104.667	57.3333	0	0	0	0	0	20	1	1	4	5	9	0	3	2	1	9	1	2	0	1
2245	1	84824.6	85335.9	1	10			256008	1	1	3.03351	6.15324	122	73.3333	0	0	0	0	0	32	2	2	9	4	9	0	1	2	1	1	9	2	0	1
2248	1	1990.18	2219.62	2	6			7036.19	1	1	-0.562119	4.42101	194	76	1	0	1	1	1	73	6	2	1	1	9	0	2	2	4	9	1	3	0	1
2251	1	1536.42	1511.88	2	13	4555.9	2160.09	4157.66	1	1	5.1852	5.15554	112.667	66.6667	0	0	0	0	0	30	2	2	1	3	9	0	3	2	1	0	9	9	0	1
2258	1	82310.7	88026.3	1	1	220153	85249	264079	1	1	4.0816	6.68377	104.667	65.3333	0	0	0	0	0	26	1	2	9	5	4	0	3	2	1	9	9	3	0	1
2272	1	6526.84	7343.84	2	8			22031.5	1	1	3.48339	6.48311	114.667	45.3333	0	0	0	0	0	30	2	2	9	4	4	0	2	2	1	1	9	3	0	1
2291	1	59856.3	67466.7	2	9			180811	1	1	3.45442	8.01961	112.667	56	0	0	0	0	0	39	2	1	9	5	5	0	1	2	2	4	1	3	0	1
2297	1	71859.6	81605.8	2	6			262771	1	1	3.41707	6.03574	134.667	77.3333	1	0	1	1	1	53	4	2	9	3	4	0	1	2	3	4	1	3	0	1
2307	1	2127.86	2574.65	1	4	4275.73	3132.07	7929.93	1	1	2.49733	6.08	144	69.3333	1	1	1	0	1	80	6	1	1	3	9	0	2	2	4	1	9	9	0	1
2308	1	3042.88	2994.27	1	10	8320.49	4233.84	8234.24	1	1	1.8516	4.4006	103.333	59.3333	0	0	0	0	0	30	2	2	1	4	9	0	3	2	1	1	9	4	0	1
2312	1	46701.5	52461.7	2	1			157385	1	1	4.02195	5.80033	148.667	86	1	0	1	1	1	64	5	2	9	4	3	0	3	2	3	1	1	2	0	1
2317	1	97703.6	97558.3	1	11			261456	1	1	2.26696	4.7471	131.333	96	1	1	1	0	1	28	1	1	5	4	9	0	1	2	1	4	9	9	0	1
2323	1	33586.6	33677.1	2	6			105409	1	1	-0.562119	-0.867501	107.333	62.6667	0	0	0	0	0	19	1	2	9	5	9	0	0	2	1	9	9	2	0	1
2326	1	72822.6	76854.5	2	1	165799	88890.5	247471	1	1	3.82994	7.30519	141.333	76	1	1	1	0	1	56	4	2	9	3	3	0	3	2	3	1	1	3	0	1
2327	1	1963.75	1975.18	1	13	4341.15	3182.78	7090.88	1	1	1.19392	4.81218	141.333	68.6667	1	1	1	0	1	19	1	2	1	4	4	0	0	2	1	9	9	4	0	1
2334	1	84901.7	92506.7	1	8	225599	105326	247918	1	1	5.78074	7.62657	110.667	76	1	1	0	0	0	36	2	1	9	3	5	0	2	2	2	0	1	3	0	1
2335	1	8686.43	9629.26	1	10			32065.4	1	1	4.84403	5.31581	119.333	81.3333	1	0	1	1	1	40	3	2	1	5	3	0	3	2	2	1	1	3	0	1
2336	1	46083.9	51768	1	8	123171	59860	155304	1	1	-0.562119	4.33716	154	48	1	1	1	0	1	63	5	2	9	5	3	0	2	2	3	1	1	3	0	1
2342	1	34414	36538.2	2	8			104865	1	1	3.68387	3.93183	118	51.3333	0	0	0	0	0	74	6	1	9	5	4	0	2	1	4	1	9	4	1	0
2345	1	95894.5	108087	1	2			362091	1	1	1.7156	5.73657	88	59.3333	0	0	0	0	0	51	4	1	9	5	5	0	1	2	3	0	9	3	0	1
2352	1	7357.17	7657.31	2	1			22971.9	1	1	4.78415	5.41026	112.667	60	0	0	0	0	0	32	2	2	9	3	3	0	2	2	1	4	1	2	0	1
2358	1	21554.8	24319.4	1	1			79038	1	1	3.65481	6.03866	172	78	1	1	1	0	1	81	6	2	9	4	4	0	3	2	4	4	9	2	0	1
2360	1	1890.93	1965.83	2	3			6231.68	1	1	-0.562119	-0.867501	143.333	78	1	0	1	1	1	64	5	2	1	4	9	0	3	2	3	4	9	9	0	1
2363	1	49389.5	61307.6	2	12			183923	1	1	4.74136	6.18462	134	72	1	1	1	0	1	63	5	2	9	4	3	0	3	2	3	1	9	3	0	1
2373	1	42294.8	47606.3	2	6			153292	1	1	2.51447	4.91442	124.667	78	0	0	0	0	0	59	4	2	9	4	4	0	3	2	3	1	9	2	0	1
2375	1	91171.4	102584	2	8			287235	1	1	3.58795	7.62071	123.333	72	0	0	0	0	0	44	3	2	9	1	5	0	3	2	2	4	1	2	0	1
2376	1	1850.65	1946.15	1	4			5994.15	1	1	1.42552	5.44055	128	68.6667	0	0	0	0	0	61	5	1	1	3	9	0	1	2	3	1	9	9	0	1
2384	1	20808.6	23302.1	2	9			66877.1	1	1	-0.562119	5.47387	166	74	1	0	1	1	1	73	6	1	9	3	4	0	2	2	4	9	9	4	0	1
2388	1	79846.9	90304.9	2	5	229170	84077.6	270915	1	1	2.77134	3.01259	112	50.6667	0	0	0	0	0	21	1	2	9	4	3	0	1	2	1	1	9	3	0	1
2392	1	81238	90595	2	8			291716	1	1	4.67283	6.79122	146.667	83.3333	1	1	1	0	1	50	4	2	9	4	9	0	3	2	3	1	1	2	0	1
2398	1	1647.45	1843.95	1	13			5679.37	1	1	3.72086	7.24566	162	65.3333	1	1	1	0	1	76	6	1	1	4	9	0	2	1	4	1	1	2	0	1
2399	1	65014.3	68613.8	2	6	0	0	192119	1	1	4.0853	5.90244	105.333	66.6667	0	0	0	0	0	41	3	2	2	5	3	0	2	2	2	1	9	9	1	0
2407	1	26895.1	28626.2	2	4			77863.2	1	1	3.82078	7.82244	122.667	70.6667	0	0	0	0	0	37	2	1	4	5	4	0	1	1	2	4	9	2	0	1
2412	1	10219	10055.7	1	4	18882.1	11590.2	33485.6	1	1	5.0711	5.66206	162	93.3333	1	1	1	0	1	48	3	2	1	0	9	0	1	2	2	1	9	2	0	1
2414	1	5946.69	6359.62	1	5	15905.4	6657.07	19078.9	1	1	3.56105	7.55747	112.667	50	0	0	0	0	0	34	2	2	9	3	5	0	3	2	1	1	1	3	0	1
2426	1	2268.34	2529.85	1	12			8019.61	1	1	2.09556	5.94542	160.667	54	1	1	1	0	1	82	6	2	1	3	9	0	3	2	4	1	9	4	0	1
2435	1	9288.38	10548.1	1	8	28393.1	10511.1	31644.4	1	1	1.72277	6.26749	103	65	0	0	0	0	0	22	1	2	5	5	4	0	2	2	1	1	1	2	0	1
2449	1	15725.6	16520.6	2	2			45431.8	1	1	5.1299	7.51752	102	62	0	0	0	0	0	24	1	2	1	4	4	0	2	2	1	1	9	9	0	1
2454	1	9348.95	9390.99	2	2	0	0	28736.4	1	1	3.74715	6.608	122	66.6667	0	0	0	0	0	42	3	1	1	5	5	0	3	2	2	1	1	2	0	1
2457	1	17720.3	19015.1	2	12			67884	1	1	2.03992	3.65144	128	83.3333	1	0	1	1	1	26	1	1	1	5	5	0	3	2	1	9	9	3	0	1
2464	1	41887.7	45153.6	1	6			141331	1	1	2.48491	5.32301	103	64	0	0	0	0	0	19	1	2	5	4	4	0	0	2	1	9	9	9	0	1
2479	1	55280	55613.2	2	5			155717	1	1	-0.562119	-0.867501	144.667	86.6667	1	1	1	0	1	47	3	2	5	3	4	0	1	2	2	1	3	4	0	1
2480	1	33738.6	44202.9	2	6	0	0	126862	1	1	3.50074	2.74535	145.333	59.3333	1	1	1	0	1	79	6	1	9	3	3	0	3	1	4	1	9	3	0	1
2483	1	15024.8	15237.8	2	9			42818.2	1	1	4.37802	6.10925	121.333	84.6667	1	1	1	0	1	50	4	2	4	4	3	0	1	2	3	9	9	2	0	1
2485	1	126789	138146	2	11			397860	1	1	3.07731	4.29865	116	80.6667	1	0	1	1	1	46	3	1	9	3	4	0	3	2	2	0	1	3	0	1
2488	1	4353.02	5267.03	2	10			16222.5	1	1	3.01455	6.19765	184	0	1	1	1	0	1	81	6	1	1	5	9	0	2	2	4	1	9	9	0	1
2494	1	27954.4	28211	1	7	62602.9	27557.5	76734	1	1	2.54475	6.53	104	62	0	0	0	0	0	20	1	1	4	5	3	0	1	2	1	9	9	9	0	1
2499	1	3153.17	3263.64	1	12			11716.5	1	1	2.22029	5.17048	127.333	59.3333	0	0	0	0	0	18	1	2	1	5	3	0	0	2	1	9	9	2	0	1
2522	1	68655.2	68553.1	2	8			183722	1	1	2.65535	5.45746	117.333	77.3333	0	0	0	0	0	25	1	1	5	5	5	0	3	2	1	9	1	3	0	1
2529	1	23630.9	25546.4	2	12			69486.3	1	1	2.71271	6.15596			0	0	0	0	0	52	4	1	4	5	4	0	1	1	3	4	1	2	0	1
2531	1	13234.5	17339.4	1	7	39366.3	19167.9	49764	1	1	4.06217	5.71208	120	54	0	0	0	0	0	84	6	1	9	4	9	0	2	1	4	1	9	4	0	1
2553	1	95379.6	114521	2	12	260608	103755	329821	1	1	4.13756	6.0345	113.333	84	1	0	1	1	1	40	3	1	9	5	9	0	3	2	2	1	9	3	0	1
2557	1	17650	19765	1	1			56725.6	1	1	4.8206	5.83012	128.667	38.6667	0	0	0	0	0	78	6	1	9	5	3	0	2	2	4	1	9	2	0	1
2565	1	2723.35	2910.67	2	2	7299.96	4677.1	9255.93	1	1	2.81541	4.55071	112.667	68	0	0	0	0	0	18	1	1	1	5	9	0	0	2	1	9	9	9	0	1
2574	1	24446.5	25505.6	2	9	62481.7	31444.4	76516.9	1	1	4.13597	5.79301			1	1	0	0	0	31	2	2	2	4	4	0	1	2	1	1	9	2	0	1
2577	1	2136.32	2148.75	2	3	4881.35	3460.42	7714	1	1	2.60269	4.80443	112	60	0	0	0	0	0	18	1	2	1	3	9	0	0	2	1	9	9	2	0	1
2585	1	6765.62	6888.83	2	5	16716.2	7671.23	21906.5	1	1	3.21447	5.7246	115	55	0	0	0	0	0	19	1	1	4	5	3	0	0	2	1	9	1	2	0	1
2586	1	43960.3	45638.9	2	10			124138	1	1	2.33214	5.9135	108.667	75.3333	0	0	0	0	0	21	1	1	4	1	3	0	3	2	1	9	9	2	0	1
2590	1	7136.95	7632.54	2	5			22897.6	1	1	3.74408	-0.867501	102.667	46.6667	1	1	0	0	0	24	1	2	9	4	4	0	3	2	1	1	1	3	0	1
2591	1	14192.2	18540.7	2	13	51485.2	20445.1	50987	1	1	-0.562119	2.1702			0	0	0	0	0	29	1	2	1	3	9	0	3	2	1	1	9	2	1	0
2599	1	1890.93	2025.42	2	3			6420.59	1	1	3.72593	5.40878	145.333	57.3333	1	0	1	1	1	85	6	2	1	5	9	0	2	2	4	4	3	2	0	1
2605	1	11002.2	11917.7	1	13	29453.9	17930.4	37540.7	1	1	3.81639	6.08313	145.333	62.6667	1	1	1	0	1	64	5	2	4	5	9	0	3	2	3	4	9	2	0	1
2608	1	100543	113129	2	13			316762	1	1	3.22287	6.62274	106.667	63.3333	0	0	0	0	0	47	3	2	9	5	3	0	2	2	2	1	1	4	0	1
2615	1	32624.2	39065.1	2	1			112117	1	1	4.28386	6.76603	130	73.3333	1	1	1	0	1	72	6	1	9	3	9	0	3	1	4	1	9	2	0	1
2617	1	40343.8	45518.3	2	13	135705	62108.2	136555	1	1	5.56628	6.74993			0	0	0	0	0	66	5	2	5	5	9	0	3	2	4	1	1	9	0	1
2621	1	91035.1	101641	2	5			272397	1	1	3.51957	5.34391	122.667	69.3333	1	1	0	0	0	32	2	1	9	4	4	0	2	2	1	9	9	3	0	1
2631	1	9450.72	9622.83	1	2			30600.6	1	1	3.98527	6.56244	100	68.6667	0	0	0	0	0	18	1	1	4	5	9	0	0	2	1	9	9	2	0	1
2634	1	2709.61	3021.99	1	3	7187.72	3310.5	9579.71	1	1	3.31782	3.62167	115.333	62.6667	0	0	0	0	0	74	6	2	1	1	9	0	3	2	4	1	9	4	0	1
2636	1	11445.4	11997.5	1	6	24587.1	13675.9	36712.4	1	1	4.445	5.51343	120	89.3333	1	1	1	0	1	47	3	1	1	4	9	0	3	2	2	4	9	9	1	0
2660	1	101277	101126	2	6	238867	109528	291244	1	1	2.17475	3.17847	140.667	92	1	1	1	0	1	42	3	1	9	4	5	0	3	1	2	1	1	3	0	1
2671	1	19341.4	20467	2	6			73067.2	1	1	3.85651	5.09602	132.667	89.3333	1	0	1	1	1	39	2	1	1	4	3	0	3	2	2	1	9	2	0	1
2673	1	46701.5	49822.7	1	9	115882	51413.4	149468	1	1	5.04175	7.77905	149.333	86	1	0	1	1	1	67	5	2	9	4	3	0	3	2	4	1	1	2	0	1
2674	1	2667.76	2683.28	1	3			9632.98	1	1	-0.562119	5.23751	98	73	0	0	0	0	0	18	1	2	1	5	9	0	0	2	1	9	9	4	0	1
2684	1	12354.7	13382.8	2	5			42155.9	1	1	2.85991	1.41342	123.333	73.3333	0	0	0	0	0	70	6	2	4	5	9	0	1	2	4	4	9	2	0	1
2697	1	130616	135944	1	11	343505	143993	407833	1	1	3.39652	1.88099	118	78	0	0	0	0	0	39	2	2	9	4	4	0	1	2	2	1	9	9	0	1
2705	1	22044.7	23327.6	1	12	60778	27451.9	83279.5	1	1	4.15104	6.85646	115.333	69.3333	0	0	0	0	0	30	2	1	1	4	3	0	2	2	1	1	9	3	0	1
2716	1	102023	111161	1	11	265009	121159	297912	1	1	3.89406	2.41502	126	81.3333	1	0	1	1	1	20	1	1	9	5	4	0	3	2	1	9	1	9	0	1
2719	1	3661.77	3653.86	2	8			11619.3	1	1	3.52342	6.49224	103.333	46	0	0	0	0	0	19	1	1	1	1	3	0	0	2	1	9	9	9	0	1
2729	1	97599.6	101581	2	1			304744	1	1	2.11746	5.66053	141	68	1	1	1	0	1	35	2	2	9	4	3	0	2	2	2	9	9	4	0	1
2738	1	110250	124267	2	10	314236	136921	333036	1	1	3.29953	6.11368	113.333	76.6667	0	0	0	0	0	20	1	1	2	3	4	0	3	2	1	0	1	9	0	1
2754	1	37410.9	41827.6	2	7			145978	1	1	2.07819	3.63416	144	74	1	0	1	1	1	65	5	1	2	3	9	0	2	2	4	4	1	2	0	1
2766	1	17653.3	17371.3	1	12	46251.3	23604.2	47771.2	1	1	3.23475	6.41999	118	70	0	0	0	0	0	32	2	2	1	3	4	0	3	2	1	1	1	3	0	1
2770	1	1729.91	1739.98	2	7	4569.46	2925.53	6246.51	1	1	2.49321	5.37528	97.3333	59.3333	0	0	0	0	0	19	1	2	1	3	9	0	0	2	1	1	9	9	0	1
2777	1	84733.6	95831.6	1	5	209130	105270	308578	1	1	3.11352	6.07074	139.333	84.6667	1	1	1	0	1	52	4	2	9	3	5	0	3	2	3	1	1	2	0	1
2782	1	31350.2	33368	2	12	74046.7	29092.6	90761	1	1	1.03674	-0.174353	125.333	86	1	0	1	1	1	28	1	1	4	4	9	0	3	2	1	1	9	9	1	0
2794	1	33155.7	37281.8	2	8			101406	1	1	3.50165	5.72113	126.667	82.6667	1	0	1	1	1	30	2	1	4	3	5	0	3	2	1	9	9	2	0	1
2810	1	87712.6	99407	2	6	208995	106213	278340	1	1	4.54796	8.00637	108	70.6667	0	0	0	0	0	45	3	2	9	3	5	0	3	2	2	1	1	3	0	1
2820	1	83927.6	93705	2	7	278547	123912	269871	1	1	6.18541	7.31588	148	88.6667	1	0	1	1	1	48	3	1	2	4	3	0	3	2	2	9	1	3	0	1
2821	1	8698.38	8737.5	2	2			26736.7	1	1	2.54632	3.48738	110	70	0	0	0	0	0	46	3	1	1	3	9	0	2	2	2	1	9	3	0	1
2825	1	80744.5	91100.8	1	11			296078	1	1	3.62381	5.0288	161.333	92	1	0	1	1	1	70	6	2	9	4	3	0	3	2	4	4	9	9	0	1
2834	1	73539.5	82774.9	2	3			266535	1	1	4.23844	6.59836	110	71.3333	0	0	0	0	0	52	4	2	9	4	5	0	1	2	3	4	3	9	0	1
2837	1	1936.09	1905.16	2	3	5730.36	2732.22	5239.19	1	1	5.13991	7.32251	94	64	0	0	0	0	0	21	1	2	1	5	9	0	3	2	1	1	9	2	0	1
2843	1	108511	122094	2	11			366283	1	1	3.7281	3.23475	110.667	72	0	0	0	0	0	30	2	2	9	5	5	0	3	2	1	1	9	3	0	1
2844	1	10553.7	11431.9	1	7	28253.3	15773.2	36010.4	1	1	6.09269	6.7379	128	72	1	1	0	0	0	63	5	2	4	4	5	0	2	2	3	1	1	3	0	1
2846	1	35550.3	37638.9	2	1			117810	1	1	3.88527	5.26822	117.333	60	0	0	0	0	0	19	1	2	9	4	3	0	0	2	1	9	9	2	0	1
2857	1	63284	64826.2	2	7			173734	1	1	2.77071	5.73689	110.667	72	0	0	0	0	0	26	1	1	2	5	3	0	1	2	1	1	9	2	0	1
2859	1	66681.6	69401.9	3	1			208206	1	1	4.82831	6.03309	116	58.6667	0	0	0	0	0	28	1	2	9	4	4	0	1	2	1	9	1	3	1	0
2860	1	83378.4	93849.3	3	1	212508	104724	262778	1	1	4.75359	5.14166	105.333	66.6667	0	0	0	0	0	48	3	2	9	3	9	0	1	2	2	1	3	2	0	1
2884	1	3368.83	4076.18	2	3	8585.18	6094.91	12554.6	1	1	2.37304	4.06988	150	76.6667	1	1	1	0	1	72	6	1	1	3	9	0	2	2	4	1	9	2	0	1
2900	1	3372.13	3681.77	1	6	8543	5257.14	13217.5	1	1	3.9982	5.4848	132	76.6667	1	0	1	1	1	18	1	2	1	4	3	0	0	2	1	9	1	2	0	1
2904	1	75098.4	84646.8	2	12	198877	87720.4	226853	1	1	4.66353	7.56941	104.667	74	0	0	0	0	0	28	1	1	9	5	5	0	3	2	1	1	1	3	0	1
2912	1	37122.2	48636.1	1	12			139585	1	1	0.904218	1.82777	110	70.6667	1	1	0	0	0	71	6	1	5	5	3	0	2	2	4	1	1	2	0	1
2915	1	2270.81	2327.84	2	3	4619.19	3461.42	7169.74	1	1	-0.562119	5.86363	155.333	72.6667	1	0	1	1	1	65	5	1	1	3	9	0	3	2	4	1	1	9	0	1
2917	1	81238	85735.8	2	11	184959	99162.7	276069	1	1	6.25383	4.1972	136.667	85.3333	1	1	1	0	1	51	4	2	9	5	4	0	2	2	3	0	9	3	0	1
2923	1	17076.3	16803.5	2	4			46209.6	1	1	3.3569	4.72739			0	0	0	0	0	32	2	2	1	3	4	0	3	2	1	1	9	2	0	1
2925	1	13234.5	14820.5	2	1	32056.9	18547.8	42534.7	1	1	4.09284	6.32956	142.667	69.3333	1	1	1	0	1	81	6	1	9	3	3	0	2	1	4	1	9	2	0	1
2934	1	7743.74	7817.36	1	12			26031.8	1	1	2.44235	-0.867501	139.333	94.6667	1	0	1	1	1	55	4	2	1	3	5	0	3	2	3	4	1	2	0	1
2936	1	45971	52718.2	1	10			183986	1	1	-0.562119	3.72328	142	60	1	0	1	1	1	66	5	1	9	3	4	0	2	1	4	1	9	3	0	1
2948	1	8867.64	8723.17	2	7	21813.1	12252.9	30007.7	1	1	3.65584	6.43131	161.333	96.6667	1	1	1	0	1	67	5	1	4	4	9	0	3	2	4	1	1	2	0	1
2953	1	76739.6	82193.1	2	7	193112	88422.4	220278	1	1	1.26976	6.49091	131.333	70	1	0	1	1	1	34	2	1	2	5	3	0	3	2	1	1	9	2	0	1
2965	1	2317.04	2330.53	2	12	6108.97	3607.52	8366.59	1	1	6.6571	4.76388	92.6667	50	0	0	0	0	0	18	1	2	1	5	9	0	0	2	1	9	9	2	0	1
2979	1	11368.5	11472.6	1	9	0	0	39465.6	1	1	3.63759	3.81991	206	98.6667	1	1	1	0	1	81	6	1	4	5	0	0	2	1	4	1	1	2	0	1
2980	1	104817	114480	2	11			306807	1	1	4.92725	3.91402	122.667	80	1	0	1	1	1	30	2	1	9	3	4	0	3	2	1	0	1	2	0	1
2992	1	58073.2	65456.9	1	7			219281	1	1	3.49529	5.85082	105.333	70.6667	0	0	0	0	0	53	4	1	5	4	5	0	3	1	3	1	9	3	0	1
3000	1	73216	75471.5	3	1	179924	86434.4	202264	1	1	5.0814	4.59208	106.667	70.6667	0	0	0	0	0	37	2	1	9	5	4	0	3	2	2	1	9	3	0	1
3006	1	84830.9	94713.6	1	9			253832	1	1	5.65599	6.1506	118.667	47.3333	0	0	0	0	0	23	1	1	9	4	4	0	3	2	1	9	1	2	0	1
3008	1	2928.26	3574.39	1	12	0	0	11330.8	1	1	3.23868	6.90776	155.333	76.6667	1	1	1	0	1	62	5	2	1	4	4	0	3	2	3	4	1	2	0	1
3024	1	16817.9	16977.8	1	4			46688.8	1	1	4.85484	2.47486	116.667	72.6667	0	0	0	0	0	25	1	2	1	5	3	0	1	2	1	9	9	4	0	1
3026	1	236864	261361	1	11	0	0	784084	1	1	-0.562119	4.1676	108.667	76.6667	0	0	0	0	0	28	1	2	2	4	4	0	2	2	1	4	9	9	0	1
3029	1	53566.8	64317.2	1	1	155059	63218.2	172370	1	1	-0.562119	8.28147	121.333	67.3333	1	1	0	0	0	31	2	1	9	5	9	0	1	2	1	9	9	2	0	1
3032	1	36764.7	39631.2	1	1			124046	1	1	2.79972	6.32762	112	80	1	0	1	1	1	19	1	2	9	1	4	0	0	2	1	9	1	3	0	1
3040	1	81222.3	84535.8	2	6	213606	82841.3	253607	1	1	4.3486	5.2251	95.3333	56	0	0	0	0	0	20	1	2	9	4	3	0	1	2	1	9	1	3	0	1
3045	1	12354.7	13117	1	7	0	0	41318.7	1	1	-0.562119	4.82743	140.667	78	1	1	1	0	1	73	6	2	4	4	9	0	1	2	4	4	9	9	0	1
3053	1	39951.4	43780.3	1	9	100976	48789.2	162863	1	1	5.11799	5.51343	102	54	0	0	0	0	0	31	2	2	4	5	4	0	3	2	1	1	1	3	0	1
3059	1	53318.3	69855.5	1	5			243796	1	1	-0.562119	2.93386	108	60	1	1	0	0	0	66	5	1	9	4	5	0	1	1	4	0	3	2	0	1
3075	1	26313.9	32663.7	1	11	73185.6	37307.7	106157	1	1	2.80033	5.4482	172	92	1	1	1	0	1	85	6	2	9	4	9	0	3	2	4	4	3	9	0	1
3093	1	8123.34	8624.55	2	9	0	0	27167.3	1	1	5.61502	7.93737	154	0	1	1	1	0	1	75	6	2	4	5	4	0	3	2	4	4	9	4	0	1
3094	1	19070.7	20451.7	1	12	47080.2	22641.2	73012.5	1	1	3.70377	6.38856	128.667	71.3333	0	0	0	0	0	25	1	1	1	3	3	0	3	2	1	4	9	4	0	1
3095	1	2131.48	2385.72	1	4	3961.97	2968.18	7348.03	1	1	3.93045	5.02985	132	54	1	1	1	0	1	64	5	1	1	4	9	0	3	2	3	1	1	2	0	1
3099	1	41539	43125.1	2	8	95698.5	37991.8	117300	1	1	2.04122	2.87356	114	80.6667	1	0	1	1	1	33	2	1	4	3	3	0	1	2	1	0	9	3	0	1
3102	1	8274.57	9358.34	1	12	23748.9	9417.66	28075	1	1	4.64439	5.62762	114	57.3333	0	0	0	0	0	38	2	2	9	0	4	0	3	2	2	1	9	3	0	1
3105	1	8031.02	7939.29	1	9			29534.2	1	1	3.96272	6.83087	124.667	68.6667	1	1	0	0	0	24	1	2	4	4	9	0	3	2	1	9	9	9	0	1
3108	1	121112	132277	2	10			380958	1	1	3.18635	3.2308	139.333	96	1	1	1	0	1	49	3	1	2	3	4	0	2	2	2	1	9	2	0	1
3112	1	30658	35422.3	2	5	81195.6	40016.7	115122	1	1	3.47847	6.62154	115.333	64	0	0	0	0	0	70	6	2	9	5	4	0	3	2	4	4	1	4	0	1
3116	1	11445.4	11997.5	1	6	28362.4	15379	36712.4	1	1	-0.562119	2.34181	154	79.3333	1	0	1	1	1	57	4	1	1	3	9	0	3	2	3	1	1	2	0	1
3117	1	30969.8	31600.5	1	7	68322.6	33474.3	85953.4	1	1	3.34885	7.7698	178.667	107.333	1	1	1	0	1	37	2	1	4	4	3	0	2	1	2	1	9	9	0	1
3123	1	2048.16	2189.04	1	13			6961.15	1	1	4.56331	7.50659	117.333	70.6667	0	0	0	0	0	18	1	1	1	4	9	0	0	2	1	9	1	2	0	1
3124	1	13606.7	17827	2	4			51163.4	1	1	-0.562119	6.43567	132	66	1	0	1	1	1	76	6	1	9	0	9	0	3	2	4	1	9	9	0	1
3133	1	26177.3	25878.3	2	11			72717.9	1	1	1.67147	2.7213	152.667	88	1	1	1	0	1	47	3	2	4	4	9	0	3	2	2	0	3	9	0	1
3135	1	38807.4	46469	1	6			133366	1	1	2.43361	1.96571	166	98	1	0	1	1	1	75	6	1	9	5	9	0	2	1	4	1	9	2	0	1
3140	1	78723.2	85980.9	3	1			230429	1	1	4.33336	5.98645	127.333	71.3333	0	0	0	0	0	39	2	1	9	4	5	0	3	2	2	1	1	3	0	1
3143	1	32496.6	33177.7	1	6			93229.3	1	1	3.36038	7.03527	125.333	65.3333	1	1	0	0	0	40	3	2	4	4	9	0	3	2	2	4	9	2	0	1
3146	1	9874.07	10243.4	2	6	26211.2	13353.8	31344.7	1	1	2.21375	4.39222	122	84.6667	1	0	1	1	1	45	3	1	1	3	9	0	1	2	2	1	9	2	1	0
3152	1	39951.4	48684	1	9	98597.7	43206.2	181104	1	1	3.05871	7.54327	100	58	0	0	0	0	0	31	2	2	4	3	9	0	3	2	1	0	9	9	1	0
3161	1	30557	32711.6	2	4			121687	1	1	3.56699	5.57097	101.333	64	0	0	0	0	0	39	2	2	4	3	9	0	3	2	2	1	1	4	0	1
3165	1	113180	121040	1	5			363119	1	1	3.36038	6.33859	99.3333	52.6667	0	0	0	0	0	31	2	2	9	5	3	0	1	2	1	4	9	9	1	0
3172	1	15518.1	16610.2	2	6			59298.6	1	1	4.15966	5.06758	101.333	64	0	0	0	0	0	22	1	1	1	5	9	0	3	2	1	1	1	2	1	0
3175	1	1920.82	2009.7	2	2			5526.67	1	1	3.57795	6.36303	108	44	0	0	0	0	0	25	1	2	1	3	9	0	2	2	1	1	1	2	1	0
3180	1	57322.3	60470	2	9	143540	66936.2	162059	1	1	3.017	5.8861	116	77.3333	0	0	0	0	0	39	2	1	2	3	4	0	3	2	2	1	9	9	0	1
3184	1	95075.6	103592	1	3	239199	108811	347033	1	1	3.92593	6.31355	108.667	78.6667	0	0	0	0	0	55	4	1	9	5	3	0	1	1	3	0	9	3	0	1
3190	1	55348.2	66774.3	2	10	154641	69770.2	200323	1	1	4.42485	5.07517	134	74	1	0	1	1	1	69	5	2	9	4	9	0	2	2	4	4	9	2	1	0
3192	1	67675.2	71422.1	2	12	151709	83372.9	229979	1	1	3.06805	-0.867501	108.667	74	0	0	0	0	0	50	4	2	9	5	3	0	1	2	3	1	9	3	1	0
3196	1	80876.1	85503.9	1	7	216986	87908.8	256512	1	1	4.06113	5.50785	116.667	73.3333	0	0	0	0	0	32	2	2	9	3	9	0	1	2	1	1	9	4	1	0
3197	1	83378.4	94686.8	3	1	201057	104418	265123	1	1	5.98141	3.93183	134.667	86	1	1	1	0	1	46	3	2	9	5	5	0	3	2	2	1	1	3	1	0
3206	1	106281	106921	1	1	205590	107897	299379	1	1	3.43302	-0.867501	126	82.6667	1	0	1	1	1	46	3	2	9	4	3	0	3	2	2	1	9	3	1	0
3221	1	2270.81	2327.84	1	4			7169.74	1	1	2.13298	4.75359	134.667	93.3333	1	1	1	0	1	60	5	1	1	3	9	0	3	2	3	0	9	2	0	1
3229	1	21087.5	20750.7	1	3			57064.4	1	1	3.3673	4.41037	120	71.3333	1	1	0	0	0	36	2	2	1	4	9	0	1	2	2	4	1	9	0	1
3231	1	24667.1	25609	2	4			69656.4	1	1	2.51122	5.38925	168.667	108	1	0	1	1	1	49	3	1	4	3	5	0	3	2	2	1	1	3	0	1
3233	1	27773.9	27456.6	1	6	80554.4	45818.7	77153.1	1	1	3.78872	5.50533	152	100	1	1	1	0	1	40	3	2	4	4	9	0	3	2	2	9	9	9	0	1
3246	1	32624.2	34637.9	2	1	74088.3	40443.9	99410.9	1	1	4.62683	7.55171	131.333	63.3333	1	0	1	1	1	74	6	1	9	5	3	0	3	1	4	4	1	2	0	1
3256	1	2621.06	2807.49	1	13	0	0	8899.74	1	1	4.51086	6.53088	147.333	92.6667	1	1	1	0	1	65	5	2	1	4	9	0	2	2	4	1	9	4	0	1
3258	1	1686.87	1806.86	2	13	3970.36	3069.59	5727.74	1	1	2.10779	4.87863	140	63.3333	1	0	1	1	1	72	6	2	1	4	9	0	3	2	4	4	9	9	0	1
3264	1	95505.9	99402.1	2	12	211141	108514	278326	1	1	2.61154	6.0456	105.333	80	1	0	1	1	1	41	3	2	9	5	5	0	3	1	2	1	1	3	0	1
3275	1	4623.22	4549.37	1	4	9418.1	5687.82	14421.5	1	1	4.15654	5.55563	124	24	0	0	0	0	0	63	5	2	1	3	3	0	3	2	3	1	9	3	0	1
3278	1	27034.1	35419	2	8	72980.2	32083.9	101653	1	1	2.93332	6.02888	127	74	1	1	0	0	0	73	6	1	9	4	3	0	2	1	4	1	9	2	0	1
3279	1	21071.2	21500.3	1	7			58480.7	1	1	5.4257	6.3131	114.667	74	0	0	0	0	0	42	3	1	4	3	9	0	1	1	2	1	9	3	0	1
3281	1	2127.86	2651.42	1	4			8166.38	1	1	4.45899	6.15979	135.333	86.6667	1	0	1	1	1	65	5	1	1	4	9	0	2	2	4	1	9	9	0	1
3305	1	39768.1	44868.7	1	1			145823	1	1	3.25076	5.61455	146.667	75.3333	1	1	1	0	1	76	6	2	9	4	3	0	3	2	4	1	9	2	0	1
3318	1	27819.1	29756.2	1	13			110693	1	1	5.19628	6.85224	107.333	69.3333	0	0	0	0	0	39	2	2	4	5	3	0	1	2	2	9	9	9	1	0
3332	1	121421	124824	1	5	286985	126867	359494	1	1	4.12552	8.60153	117.333	87.3333	1	0	1	1	1	46	3	1	9	4	4	0	3	1	2	1	9	2	0	1
3334	1	1781.7	1943.46	2	12			5344.51	1	1	3.68236	4.62771	106	73.3333	0	0	0	0	0	23	1	2	1	5	3	0	3	2	1	1	9	2	0	1
3336	1	68662	73429.9	3	1	183648	71113.1	220290	1	1	5.98552	9.41938	104.667	69.3333	0	0	0	0	0	20	1	2	9	5	4	0	2	2	1	9	1	4	0	1
3339	1	78449	78921.9	2	12			236766	1	1	-0.562119	4.04323	98	72.6667	0	0	0	0	0	35	2	2	9	5	4	0	2	2	2	1	1	3	0	1
3342	1	21547	24303.4	1	11	0	0	69750.7	1	1	2.19611	5.45224	190	82.6667	1	1	1	0	1	71	6	1	9	0	9	0	1	1	4	1	3	2	0	1
3343	1	40065.1	42192.1	2	2			127420	1	1	4.24133	4.80402	115.333	77.3333	0	0	0	0	0	19	1	1	5	3	3	0	0	2	1	9	9	2	0	1
3345	1	18005.4	20314.8	1	13	47046.5	25397.8	66023	1	1	4.11871	5.79909	124.667	71.3333	0	0	0	0	0	81	6	2	9	5	4	0	1	2	4	4	9	9	0	1
3348	1	45874.2	48940.1	1	6			159055	1	1	-0.562119	6.02587	144.667	66.6667	1	1	1	0	1	73	6	2	9	5	4	0	3	2	4	1	1	3	0	1
3355	1	102770	116230	2	1	253646	122674	325445	1	1	2.83262	0.553885	137.333	82.6667	1	1	1	0	1	44	3	2	9	4	3	0	3	2	2	1	1	3	0	1
3357	1	10980.7	10805.3	1	7	21062.1	13006.8	34793.1	1	1	4.1463	6.84694	157.333	82	1	0	1	1	1	58	4	2	9	5	4	0	3	2	3	1	1	3	0	1
3359	1	49819.5	65271.5	2	2	0	0	227797	1	1	3.46886	5.24175	192	73	1	1	1	0	1	65	5	1	9	3	9	0	2	1	4	1	9	2	0	1
3360	1	7480.26	8001.13	1	5	17986.2	8668.82	29764.2	1	1	4.1972	6.632	115.333	62.6667	0	0	0	0	0	35	2	2	4	4	5	0	3	2	2	1	9	4	0	1
3367	1	39768.1	42425.9	1	1	100943	53703.1	137884	1	1	3.7542	5.34114	146	81.3333	1	1	1	0	1	77	6	2	9	4	4	0	3	1	4	4	1	2	0	1
3372	1	1983.92	2086.3	1	6			6425.8	1	1	3.54385	4.29729	115.333	78.6667	0	0	0	0	0	64	5	1	1	0	3	0	3	2	3	1	9	2	0	1
3374	1	28073	32193.3	1	11	68539.4	41327.2	92394.7	1	1	3.96632	5.17666	150	86.6667	1	1	1	0	1	85	6	1	9	5	3	0	3	1	4	1	9	9	0	1
3377	1	13078.3	13709.1	1	3			41950	1	1	0.858662	0.425268	125.333	89.3333	1	1	1	0	1	48	3	1	1	4	3	0	1	2	2	0	9	9	0	1
3381	1	7670.9	8631.12	1	9	21903.5	8300.84	25893.4	1	1	4.74493	3.77963	123.333	56.6667	0	0	0	0	0	28	1	2	9	4	5	0	3	2	1	1	1	3	0	1
3404	1	86584.4	92596.8	2	11			277790	1	1	2.8679	5.46197	91.3333	52	0	0	0	0	0	35	2	2	9	5	5	0	3	2	2	1	9	3	0	1
3406	1	82310.7	93091.3	1	9			279274	1	1	4.09351	5.45993	116	68	0	0	0	0	0	27	1	2	9	4	4	0	3	2	1	1	9	3	0	1
3408	1	37910.4	40250.4	1	7			140474	1	1	1.7174	5.28488	128	58.6667	0	0	0	0	0	67	5	1	9	3	5	0	3	1	4	9	1	2	0	1
3410	1	42362.8	45194	2	5	105116	53445.2	135582	1	1	5.42935	8.19864	146.667	80	1	0	1	1	1	62	5	2	9	5	4	0	3	2	3	1	9	3	0	1
3415	1	7383.28	7581.71	2	5			25247.1	1	1	1.4207	-0.867501	124	68.6667	0	0	0	0	0	43	3	2	1	4	9	0	1	2	2	4	1	9	0	1
3423	1	10553.7	13455.9	2	5	39477.9	21263.9	42386	1	1	4.66448	6.62682	141	68	1	1	1	0	1	61	5	2	4	4	9	0	3	2	3	9	9	4	0	1
3426	1	30561.8	34365.1	2	7	74233	31552.4	93473	1	1	4.55734	6.63811	123.333	82.6667	1	0	1	1	1	23	1	1	4	5	4	0	3	2	1	9	9	4	0	1
3430	1	2470.67	2528.54	1	6	6249.76	4090.98	8040.74	1	1	5.69373	8.01301	108.667	66	0	0	0	0	0	19	1	1	1	1	3	0	0	2	1	9	9	4	0	1
3433	1	101411	102022	2	6			285663	1	1	5.23862	6.78933	113.333	85.3333	1	1	1	0	1	41	3	2	5	3	5	0	3	2	2	1	9	3	0	1
3439	1	82709.2	88452.5	1	10	221219	85661.7	265358	1	1	3.70451	6.03069	92	62	0	0	0	0	0	24	1	2	9	5	4	0	3	2	1	1	1	3	0	1
3440	1	27833	29981.1	2	7	82576.1	35636.1	93840.7	1	1	2.28849	5.33537	111.333	72.6667	0	0	0	0	0	19	1	2	2	5	4	0	0	2	1	9	1	3	0	1
3450	1	1971.93	2112.19	2	3	0	0	6695.64	1	1	3.33719	5.78849	181.333	65.3333	1	1	1	0	1	85	6	2	1	3	9	0	3	2	4	4	9	9	0	1
3455	1	10885.8	13034.9	2	9	28194.8	15090.9	37410.3	1	1	3.25386	6.2854	150	59.3333	1	1	1	0	1	75	6	1	2	4	9	0	3	2	4	1	9	9	0	1
3457	1	4692.6	4875.52	2	9	14241.7	5240.11	14626.6	1	1	4.17161	-0.328504	92	52	0	0	0	0	0	24	1	2	2	3	9	0	3	2	1	1	9	4	0	1
3459	1	84038.7	88847.5	2	7	218167	102991	248773	1	1	2.4664	6.58755	134.667	65.3333	1	0	1	1	1	43	3	2	2	4	9	0	3	2	2	9	9	9	0	1
3461	1	2723.35	2796.4	2	2	6983.18	4533.03	8892.55	1	1	3.22684	7.97247	110	57.3333	0	0	0	0	0	19	1	1	1	5	9	0	0	2	1	9	9	3	0	1
3466	1	33738.6	40399.5	2	1			115947	1	1	3.48339	5.35498	103.333	66.6667	0	0	0	0	0	70	6	1	9	3	3	0	1	1	4	1	9	2	0	1
3470	1	15488.6	16055.9	2	6	43305.1	21253.1	44153.8	1	1	3.15743	6.02594	102	68.6667	0	0	0	0	0	20	1	2	1	5	3	0	3	2	1	9	9	9	0	1
3474	1	3168.8	3161.96	1	3	9128.04	5970.48	10055	1	1	3.39451	-0.34249	88.6667	57.3333	0	0	0	0	0	18	1	1	1	3	3	0	0	2	1	9	9	9	0	1
3478	1	72475.4	74507.1	1	1			249599	1	1	4.2242	5.21009	130.667	88	1	0	1	1	1	51	4	1	9	4	3	0	2	1	3	1	1	3	0	1
3479	1	42158.7	41471.9	1	12			112804	1	1	4.57265	7.64012	110	72	0	0	0	0	0	22	1	1	4	5	4	0	3	2	1	9	9	2	0	1
3480	1	33017.9	35386.4	2	5			110760	1	1	2.14593	-0.867501	116	46	0	0	0	0	0	19	1	2	9	4	3	0	0	2	1	1	9	9	0	1
3481	1	33646.6	34331.8	1	8	74227.8	35098.1	93382.6	1	1	3.01062	7.42178	126	69.3333	1	1	0	0	0	34	2	1	4	4	3	0	2	2	1	9	9	2	0	1
3484	1	65763.1	70436.6	3	1			188770	1	1	1.33237	3.53544	140	86	1	1	1	0	1	23	1	1	9	4	3	0	2	1	1	9	1	2	0	1
3489	1	2105.98	2570.67	1	12	5467.83	2891.41	8149.04	1	1	1.32708	5.34711			1	1	0	0	0	70	6	2	1	4	9	0	3	2	4	1	9	2	0	1
3491	1	10225.4	10749	1	3			35794.1	1	1	-0.562119	5.07517	108.667	70.6667	0	0	0	0	0	47	3	2	1	3	3	0	1	2	2	0	9	9	0	1
3515	1	33155.7	37281.8	2	8	80533.4	34230.4	101406	1	1	3.32179	5.77654	112.667	72	0	0	0	0	0	38	2	1	4	5	4	0	1	2	2	9	9	9	0	1
3516	1	116148	119404	1	12			343884	1	1	2.62467	5.11199			1	1	0	0	0	43	3	1	9	4	3	0	3	1	2	1	1	2	0	1
3519	1	45749.5	59939.1	2	1	156633	71192.5	209188	1	1	2.79545	4.86353	145.333	74.6667	1	0	1	1	1	60	5	1	9	5	9	0	1	1	3	4	3	9	0	1
3536	1	63522	68036.2	1	8	202244	96474.3	227921	1	1	5.61677	7.75448	126.667	70.6667	0	0	0	0	0	52	4	1	9	5	4	0	2	2	3	0	1	3	0	1
3538	1	6916.69	7180.08	2	9	0	0	24699.5	1	1	3.73266	5.25054	130	64.6667	1	0	1	1	1	71	6	1	4	3	4	0	3	2	4	4	9	4	0	1
3554	1	84830.9	92429.6	1	9	220353	100743	247711	1	1	5.59842	7.02962	115.333	66	0	0	0	0	0	26	1	1	9	5	4	0	3	2	1	0	1	3	0	1
3556	1	2304.4	2372.74	2	12			7545.32	1	1	5.16296	6.49884	115.333	66	0	0	0	0	0	18	1	1	1	4	9	0	0	2	1	9	9	3	0	1
3565	1	35676.5	35269	2	11			131201	1	1	2.63906	6.01127	118	77.3333	0	0	0	0	0	38	2	2	4	4	9	0	3	2	2	0	9	3	0	1
3567	1	78391.6	85618.7	2	5			229458	1	1	-0.562119	3.66099	118	62.6667	0	0	0	0	0	21	1	1	5	5	3	0	1	2	1	9	1	9	0	1
3570	1	1987.29	1996.23	1	6			6148.38	1	1	3.52046	-0.867501	132.667	80.6667	1	0	1	1	1	65	5	1	1	4	4	0	2	1	4	1	1	4	0	1
3575	1	1425.04	1724.26	1	13	3415.15	1844.13	5310.73	1	1	3.89141	5.45532	128	78	0	0	0	0	0	70	6	1	1	3	9	0	2	2	4	4	1	9	0	1
3578	1	24321.4	24939.5	2	11			66837.8	1	1	1.37624	6.93731	110	62.6667	0	0	0	0	0	20	1	1	5	5	9	0	0	2	1	9	9	2	0	1
3579	1	2464.48	2475.45	2	2	6208.42	4075.74	7871.93	1	1	-0.562119	3.16548	125.333	69.3333	0	0	0	0	0	18	1	1	1	5	9	0	0	2	1	9	9	9	0	1
3583	1	36576.5	40959.5	2	11	87232.7	44064.9	117554	1	1	3.09558	6.51323	142.667	60	1	0	1	1	1	71	6	1	9	4	3	0	2	1	4	1	9	4	0	1
3584	1	56738.2	68451.2	2	8			222467	1	1	1.6771	4.78783	142.667	74	1	0	1	1	1	78	6	2	9	3	9	0	3	2	4	4	1	2	0	1
3588	1	110250	122030	1	2			327040	1	1	3.65584	5.03044	122.667	59.3333	0	0	0	0	0	22	1	1	9	4	4	0	3	2	1	9	9	2	1	0
3597	1	57758.4	66235.6	1	11			231162	1	1	2.66096	5.27735	145.333	80.6667	1	1	1	0	1	65	5	1	9	3	4	0	2	1	4	1	1	3	0	1
3614	1	47148	53110.9	2	8			159333	1	1	2.67139	6.55108	118.667	83.3333	1	0	1	1	1	62	5	2	2	4	3	0	3	2	3	1	9	9	0	1
3624	1	2833.69	3428.68	1	10			10560.3	1	1	1.74222	2.91777	122.667	74	1	1	0	0	0	65	5	1	1	4	9	0	2	2	4	1	9	4	0	1
3628	1	2709.61	3021.99	1	3			9579.71	1	1	-0.562119	4.03424	128	69.3333	1	1	0	0	0	65	5	2	1	4	9	0	2	2	4	1	1	4	0	1
3639	1	24073.4	25234.7	1	11			90087.7	1	1	4.19449	7.77486	116	58	0	0	0	0	0	20	1	1	1	5	4	0	1	2	1	9	9	9	0	1
3664	1	17043.9	19146.1	2	7	45554	21523.7	62224.9	1	1	3.46511	7.66856	179.333	67.3333	1	1	1	0	1	82	6	2	2	3	9	0	3	2	4	4	9	9	0	1
3676	1	8033.72	8493.42	1	11			25480.3	1	1	4.56622	5.21651	106.667	68	0	0	0	0	0	24	1	2	5	4	9	0	1	2	1	4	9	2	0	1
3677	1	87894.4	91480.1	1	8			274440	1	1	3.65066	6.59987	116	70.6667	0	0	0	0	0	36	2	2	9	5	5	0	3	2	2	4	1	3	0	1
3686	1	7326.17	7359.12	1	5	12902.4	8821.31	22666.1	1	1	4.08261	6.44731	139.333	74	1	0	1	1	1	61	5	1	1	3	9	0	3	1	3	0	9	4	0	1
3687	1	75310.1	91104.7	1	1			293357	1	1	4.58354	-0.867501	178.667	67.3333	1	1	1	0	1	57	4	2	9	4	9	0	3	2	3	9	9	9	1	0
3688	1	39083	42617.7	1	9	97032.5	41180.4	115920	1	1	3.19458	6.08677	113.333	62	0	0	0	0	0	35	2	1	4	5	3	0	3	2	2	1	9	2	0	1
3690	1	6916.69	7180.08	2	9	0	0	24699.5	1	1	1.46557	2.18042	144	79.3333	1	0	1	1	1	69	5	1	4	3	4	0	2	2	4	9	9	4	0	1
3692	1	43913.6	47076.5	2	10	109426	45899.9	142171	1	1	2.85071	6.4552	109.333	72	0	0	0	0	0	18	1	1	9	5	3	0	0	2	1	9	9	3	0	1
3695	1	48548.6	58570.9	1	11			190355	1	1	0.770108	5.22693	162.667	84	1	1	1	0	1	75	6	2	9	3	9	0	3	2	4	1	9	9	0	1
3699	1	128170	144466	1	2	339422	153687	387169	1	1	2.36085	4.32413	109.333	69.3333	0	0	0	0	0	38	2	1	9	1	4	0	1	1	2	0	9	4	0	1
3702	1	67675.2	76538.9	2	12			246455	1	1	3.7013	3.48124	108	61.3333	0	0	0	0	0	58	4	2	9	5	9	0	1	2	3	4	9	3	0	1
3712	1	14632.4	16345.5	2	10			51488.4	1	1	3.69883	6.86797	160.667	0	1	0	1	1	1	73	6	2	4	5	9	0	3	2	4	4	9	4	0	1
3714	1	67308.3	67714	2	7	169352	69711	203142	1	1	3.06152	3.84695	107.333	60.6667	0	0	0	0	0	27	1	2	2	4	4	0	3	2	1	1	9	2	0	1
3720	1	73021.1	78091.6	2	8			234275	1	1	4.88469	7.80954			0	0	0	0	0	29	1	2	9	3	5	0	3	2	1	1	1	3	0	1
3722	1	11831.2	11642.2	2	8			32015.9	1	1	1.76302	5.77082	94.6667	54.6667	1	1	0	0	0	23	1	2	1	5	3	0	3	2	1	1	9	9	0	1
3725	1	26685.1	26380.4	1	7	0	0	98134.9	1	1	3.5562	6.75848	132	78.6667	1	0	1	1	1	35	2	2	4	4	3	0	3	2	2	1	9	4	0	1
3727	1	42362.8	47796.2	1	8	110690	53186.7	143389	1	1	4.94164	7.98071	134	56	1	0	1	1	1	62	5	2	9	5	5	0	3	2	3	1	1	3	0	1
3736	1	57649.5	63174.5	2	8			235009	1	1	4.7362	5.743	98	56	0	0	0	0	0	26	1	2	4	4	4	0	3	2	1	0	9	2	0	1
3737	1	12082.9	13650.8	2	11			46958.8	1	1	3.91402	6.78897	176.667	109.333	1	0	1	1	1	66	5	1	4	3	9	0	3	2	4	1	9	4	0	1
3740	1	14639.6	14401.1	2	9	41733.6	22227.2	41475.2	1	1	5.23079	3.76073	130.667	78	1	0	1	1	1	43	3	1	2	3	9	0	2	2	2	1	9	2	0	1
3744	1	4981.78	5129.53	1	4	0	0	16311.9	1	1	2.58173	3.07685	98.6667	68	1	1	0	0	0	18	1	1	1	5	9	0	0	2	1	9	9	2	0	1
3745	1	23719.2	26761.4	2	11			86974.7	1	1	2.8848	4.89035	172.667	62	1	0	1	1	1	85	6	2	9	3	5	0	2	2	4	0	3	3	0	1
3747	1	33377.7	37000.5	1	4	102746	44859.9	101751	1	1	3.95948	5.15266	116	78.6667	0	0	0	0	0	38	2	2	1	4	5	0	3	2	2	1	1	2	0	1
3748	1	59549.6	67626.1	2	7	142178	73487.2	217756	1	1	2.02022	6.63914	132.667	74	1	0	1	1	1	57	4	2	9	3	5	0	2	2	3	1	9	3	0	1
3750	1	58960.3	66522.5	1	11			199568	1	1	2.51527	4.78774	144.667	73.3333	1	1	1	0	1	62	5	2	9	3	4	0	2	2	3	1	1	3	0	1
3752	1	75119.1	75571.9	1	9	160523	88036.6	211601	1	1	3.91801	4.16667	105.333	74.6667	0	0	0	0	0	42	3	2	9	3	5	0	3	2	2	0	1	3	0	1
3763	1	10077.6	10461.4	2	12			35987.2	1	1	0.587787	-0.867501	126.667	76	0	0	0	0	0	66	5	1	4	1	3	0	1	1	4	9	9	4	0	1
3786	1	12299.1	13058.2	2	12			37477.1	1	1	3.30762	4.8784	156	78	1	1	1	0	1	80	6	1	9	5	3	0	2	1	4	1	9	3	0	1
3790	1	3058.46	3051.86	2	10	7373.32	5029.38	9704.9	1	1	4.23844	7.6341	124	39.3333	0	0	0	0	0	19	1	1	1	5	3	0	0	2	1	9	9	4	0	1
3797	1	37285.6	41753.6	1	5	90313.8	50753.4	145720	1	1	4.75359	7.81197	128	87.3333	1	1	1	0	1	68	5	1	9	4	5	0	2	1	4	1	1	3	0	1
3802	1	8986.03	9988.64	2	5	27607	13836.1	34360.9	1	1	1.69928	5.19662	156.667	87.3333	1	0	1	1	1	73	6	1	4	3	9	0	3	1	4	1	9	9	0	1
3807	1	43680.4	52446.7	1	12			151046	1	1	5.65133	7.0797	116.667	64	0	0	0	0	0	40	3	1	9	3	9	0	1	2	2	9	9	9	0	1
3811	1	4234.01	4257.22	2	9	10290.2	5085.44	12856.8	1	1	2.20055	4.79231	121.333	55.3333	1	1	0	0	0	18	1	1	2	3	3	0	0	2	1	9	9	2	0	1
3818	1	111789	126431	1	7			379293	1	1	3.40453	7.95437	106.667	70	0	0	0	0	0	24	1	2	9	5	4	0	1	2	1	9	1	9	0	1
3820	1	7743.74	7817.36	1	12	0	0	26031.8	1	1	3.85439	6.57647	107	71	1	1	0	0	0	45	3	2	1	0	9	0	3	2	2	4	3	4	0	1
3824	1	91420.7	103395	2	11			310184	1	1	3.27714	6.55108	99.3333	67.3333	0	0	0	0	0	27	1	2	9	3	4	0	2	2	1	0	1	2	0	1
3829	1	101431	117099	1	1			380573	1	1	5.38976	7.87093	180.667	83.3333	1	1	1	0	1	85	6	2	9	5	3	0	3	2	4	4	9	2	0	1
3835	1	32725	32191.8	2	5	64359.7	32395.3	87561.8	1	1	1.82616	5.75893			0	0	0	0	0	34	2	1	4	4	9	0	1	2	1	1	9	9	0	1
3841	1	109327	131268	1	5	332169	157275	351797	1	1	4.62497	5.09987	142.667	80.6667	1	0	1	1	1	37	2	1	9	3	9	0	1	1	2	0	9	2	0	1
3848	1	46448.2	52281.3	2	9	0	0	168346	1	1	4.43438	7.77065	95.3333	74.6667	0	0	0	0	0	53	4	2	5	5	9	0	1	2	3	4	9	9	0	1
3849	1	20218.9	22812.2	2	5	53656	31527.5	74139.7	1	1	2.68102	5.67655	152.667	0	1	1	1	0	1	85	6	2	9	3	9	0	2	2	4	4	3	2	0	1
3854	1	5865.53	6272.83	2	4			18818.5	1	1	4.42855	8.27385			0	0	0	0	0	21	1	2	9	0	3	0	3	2	1	1	1	9	1	0
3858	1	8033.72	9104.82	1	11			27314.5	1	1	4.76822	5.00314	111.333	63.3333	1	1	0	0	0	33	2	2	9	3	5	0	3	2	1	1	1	2	0	1
3862	1	34002.1	33613.8	2	8	0	0	125043	1	1	3.81661	3.62487	114	81.3333	1	0	1	1	1	39	2	2	4	3	4	0	1	2	2	1	9	9	0	1
3878	1	120976	125911	2	10			352550	1	1	3.3499	5.49306	131	67	1	0	1	1	1	45	3	2	2	3	3	0	3	2	2	1	1	2	0	1
3884	1	22352.1	27237.8	2	4	65106.6	30997.7	76538.2	1	1	2.78686	3.8269	125.333	65.3333	0	0	0	0	0	57	4	2	4	4	9	0	1	2	3	1	9	2	0	1
3888	1	47312.2	53364.6	1	1	121156	62899.2	186243	1	1	3.20112	6.47198	97.3333	58.6667	0	0	0	0	0	62	5	1	9	3	9	0	2	2	3	1	9	2	0	1
3903	1	18142.2	17852.4	1	5	59167	31263.4	49094.2	1	1	4.28221	6.35611	124	67.3333	1	1	0	0	0	29	1	2	1	4	9	0	2	2	1	9	9	9	0	1
3908	1	17119.9	17985.4	1	6			49459.8	1	1	2.73437	5.1299	116	79.3333	0	0	0	0	0	38	2	2	1	3	9	0	3	2	2	9	9	9	0	1
3915	1	64603.8	72690.7	2	8	158631	84263.1	234064	1	1	5.14043	6.93342	128	83.3333	1	1	1	0	1	59	4	2	9	4	4	0	2	2	3	1	1	3	0	1
3921	1	92697.1	99284.6	1	8	225935	103827	285940	1	1	4.04655	7.10595	118.667	82	1	0	1	1	1	48	3	1	9	3	5	0	3	1	2	4	1	3	0	1
3923	1	2621.06	2807.49	2	13			8899.74	1	1	3.29213	5.74939	122.667	64	0	0	0	0	0	78	6	2	1	3	4	0	2	2	4	4	9	4	0	1
3935	1	47161.3	53210.1	2	3	125154	54951.3	159630	1	1	-0.562119	4.75462	142	88	1	1	1	0	1	65	5	2	9	4	4	0	3	2	4	1	9	2	0	1
3942	1	214220	217056	1	11	548459	225451	651168	1	1	4.94393	5.37236	116	76	0	0	0	0	0	22	1	2	9	5	3	0	1	2	1	1	9	2	0	1
3949	1	17882.4	19427.6	2	9	0	0	62557	1	1	4.65662	5.16238	143	70	1	1	1	0	1	52	4	2	2	3	9	0	3	2	3	1	9	4	0	1
3960	1	35744.1	46830.4	1	11	0	0	163438	1	1	2.5549	6.63795	110.667	58.6667	1	1	0	0	0	62	5	1	9	4	9	0	3	2	3	1	9	9	0	1
3963	1	21071.2	25550.4	1	7			69497.1	1	1	2.69463	6.52547	132.667	80.6667	1	0	1	1	1	42	3	1	4	4	9	0	3	1	2	9	9	3	0	1
3964	1	21527.7	22074.9	2	7	0	0	73950.8	1	1	-0.562119	5.15329	139	68	1	0	1	1	1	57	4	1	2	5	9	0	1	2	3	1	3	9	0	1
3983	1	62172	67741.1	2	8			226933	1	1	-0.562119	7.10332	134.667	93.3333	1	0	1	1	1	53	4	1	9	3	5	0	3	2	3	4	9	3	0	1
3985	1	1644.65	1989.98	1	13	3156.64	2123.57	6129.12	1	1	-0.562119	6.73221	152.667	52	1	1	1	0	1	75	6	1	1	3	5	0	3	1	4	1	9	3	1	0
3990	1	34414	38537.9	2	1	82075.2	41459.6	110604	1	1	3.90399	6.68336	149.333	75.3333	1	0	1	1	1	77	6	1	9	4	3	0	2	1	4	1	1	3	1	0
4015	1	22954.2	25030.1	1	8	76454	34833.2	68081.9	1	1	4.81218	5.7869	134	76	1	0	1	1	1	41	3	1	4	3	3	0	3	2	2	1	9	3	0	1
4020	1	48296.7	51524.6	2	6	119840	53169.6	154574	1	1	3.12588	6.28346	154.667	70.6667	1	0	1	1	1	60	5	2	9	4	3	0	2	2	3	1	9	4	1	0
4022	1	56847.9	63509	1	11	134936	60470.4	182906	1	1	2.95751	5.0696	122	80	1	1	1	0	1	47	3	1	5	5	3	0	1	1	2	1	9	9	0	1
4029	1	7418.42	7798.25	2	13			25968.2	1	1	2.37955	7.57661	114.667	60.6667	0	0	0	0	0	43	3	2	1	5	5	0	2	2	2	1	9	3	0	1
4042	1	19843.2	19932.4	1	4			60993.3	1	1	3.38303	3.78169	124.667	82	1	0	1	1	1	41	3	1	1	4	3	0	3	2	2	1	1	2	0	1
4066	1	34652.2	35357.9	2	10			96173.5	1	1	3.87328	5.99396	125.333	80.6667	1	0	1	1	1	44	3	1	4	3	5	0	1	2	2	1	1	3	1	0
4078	1	3828.03	4769.91	1	6			14691.3	1	1	2.65324	6.14204	109.333	63.3333	1	1	0	0	0	62	5	1	1	3	4	0	2	2	3	1	1	4	0	1
4079	1	101647	107228	1	1	284994	117893	308817	1	1	1.60543	5.30017	113.333	76.6667	0	0	0	0	0	40	3	1	5	4	3	0	3	2	2	1	1	2	0	1
4082	1	48296.7	62665	1	1			187995	1	1	2.30158	5.30012	141.333	10	1	1	1	0	1	62	5	2	9	3	9	0	3	2	3	4	9	2	0	1
4096	1	10874.7	12470.8	3	1	26288.1	15215.8	35791.2	1	1	1.74746	6.08814	119.333	76	0	0	0	0	0	81	6	1	9	3	5	0	2	1	4	1	9	3	0	1
4101	1	1706.87	1749.74	2	3			5389.2	1	1	3.80644	5.98449	126	74	1	1	0	0	0	67	5	1	1	3	9	0	2	2	4	1	1	2	1	0
4107	1	83927.6	93761.8	2	7			270034	1	1	1.19996	2.8178	102	64.6667	0	0	0	0	0	41	3	1	9	5	4	0	1	1	2	9	1	2	0	1
4109	1	41438.2	44763.5	1	8			135186	1	1	3.157	2.5749	121.333	75.3333	0	0	0	0	0	19	1	1	9	5	4	0	0	2	1	9	1	9	0	1
4114	1	5113.18	5141.21	2	4			16349	1	1	-0.562119	-0.867501	108.667	42.6667	0	0	0	0	0	18	1	1	4	3	9	0	0	2	1	9	9	4	0	1
4116	1	20793.6	22150.1	2	7			60248.2	1	1	-0.562119	5.03721	175.333	110	1	1	1	0	1	43	3	1	4	3	4	0	3	2	2	4	9	4	0	1
4117	1	19793.7	20254.6	1	4	61035.3	29043.4	55700	1	1	2.68376	6.0495	94.6667	58.6667	0	0	0	0	0	23	1	2	1	5	9	0	3	2	1	1	9	2	0	1
4122	1	26054.6	25757.1	2	12			72377.3	1	1	2.42214	5.88126	148	98.6667	1	1	1	0	1	51	4	2	4	4	3	0	1	2	3	1	9	4	0	1
4136	1	1285.95	1298.17	2	6	3349.38	1692.83	3569.97	1	1	4.1033	8.18591	118.667	81.3333	1	0	1	1	1	24	1	2	1	3	9	0	3	2	1	1	9	9	0	1
4139	1	18442.9	19005.6	1	4	45630.5	23554.2	67849.9	1	1	4.28634	6.79794	121.333	68.6667	0	0	0	0	0	23	1	1	1	3	4	0	3	2	1	9	1	2	0	1
4143	1	81796.4	91325.6	1	5	209968	90418.2	305941	1	1	4.77912	7.02962	122	67.3333	0	0	0	0	0	52	4	1	9	3	3	0	3	1	3	1	1	3	0	1
4148	1	97049.7	99516.2	1	1	236226	111776	266703	1	1	6.82505	7.84149	129	74	0	0	0	0	0	30	2	1	9	5	9	0	1	2	1	1	1	2	0	1
4161	1	132688	141902	1	7	354895	148539	425705	1	1	2.45959	5.77765	102.667	61.3333	0	0	0	0	0	30	2	2	9	5	9	0	3	2	1	0	1	4	0	1
4164	1	25579.2	27225.5	2	11			74053.4	1	1	0.727549	3.45947	134.667	85.3333	1	0	1	1	1	48	3	1	4	5	3	0	1	2	2	0	1	9	0	1
4169	1	7073.11	7263.21	2	12			24186.5	1	1	3.15274	4.62811	115.333	63.3333	0	0	0	0	0	42	3	2	1	4	9	0	1	2	2	1	9	9	1	0
4172	1	25511.9	25220.5	2	2	0	0	70869.7	1	1	3.93378	5.96358			0	0	0	0	0	45	3	2	4	4	9	0	2	2	2	4	9	4	0	1
4184	1	33017.9	35566.1	2	4			111322	1	1	-0.562119	5.74281	119	73	0	0	0	0	0	19	1	2	9	4	3	0	0	2	1	9	9	3	0	1
4185	1	10348.2	10950.4	1	1	0	0	33508.3	1	1	4.32267	4.63317	116.667	83.3333	1	0	1	1	1	40	3	1	1	3	4	0	2	2	2	1	1	3	0	1
4191	1	5482.28	5447.12	1	7			15251.9	1	1	2.69867	5.9438	102	54	0	0	0	0	0	18	1	2	4	4	9	0	0	2	1	9	1	9	0	1
4205	1	16448.8	16522.8	2	5	39669.6	20826.3	58986.3	1	1	3.69536	4.23135	128	78	0	0	0	0	0	34	2	1	1	3	3	0	1	2	1	1	9	2	0	1
4208	1	85122.3	107884	2	7	272602	86819.1	323652	1	1	6.04399	2.82494	125.333	61.3333	0	0	0	0	0	25	1	2	9	4	5	0	1	2	1	9	9	3	1	0
4209	1	3656.72	3770.03	1	7	10883.4	6848.51	11988.7	1	1	5.5393	6.85667	102.667	57.3333	0	0	0	0	0	19	1	1	1	5	9	0	0	2	1	9	9	9	0	1
4212	1	2127.86	2574.65	1	4			7929.93	1	1	4.39765	7.89655	130	74	1	0	1	1	1	62	5	1	1	3	9	0	2	2	3	1	9	2	0	1
4215	1	8751.74	8955.51	2	6			29821.8	1	1	2.65324	5.36598	122.667	70	0	0	0	0	0	43	3	2	1	3	9	0	3	2	2	1	9	2	0	1
4217	1	3710.05	3650.78	1	4	11676.9	5820.41	10039.6	1	1	2.33795	6.46599	96.6667	58	0	0	0	0	0	24	1	2	1	5	4	0	3	2	1	9	9	9	0	1
4221	1	18958.5	18655.7	1	6	48839.9	25851	51303.1	1	1	4.08766	4.83628	112.667	77.3333	0	0	0	0	0	34	2	2	1	5	5	0	3	2	1	1	1	3	0	1
4225	1	19885.7	21103.4	2	4	47562.1	24056.1	75339	1	1	3.73767	7.4055	110.667	63.3333	0	0	0	0	0	29	1	1	1	3	3	0	2	2	1	9	9	4	0	1
4236	1	30617.1	32980	1	8			103227	1	1	4.43793	6.51026	101.333	58.6667	0	0	0	0	0	18	1	2	9	5	3	0	0	2	1	9	9	2	0	1
4238	1	38331.8	38223.3	1	1	95691.3	43301.7	115434	1	1	-0.562119	1.50408	116	81	1	0	1	1	1	19	1	1	9	5	4	0	0	2	1	9	1	3	1	0
4241	1	11916	12526.1	3	1			34446.8	1	1	4.21523	5.80414	110	62	0	0	0	0	0	25	1	2	1	5	5	0	3	2	1	1	1	3	0	1
4250	1	9850.74	11004	2	4	28160.6	14761.4	34662.7	1	1	2.40243	5.22456	136	74	1	0	1	1	1	73	6	2	4	4	9	0	3	2	4	4	9	2	0	1
4260	1	2508.74	3062.31	1	10	6485.12	3436.65	9707.52	1	1	3.63521	5.5104	131	70	1	1	1	0	1	61	5	2	1	3	9	0	3	2	3	1	9	2	0	1
4262	1	11445.4	11997.5	1	5			36712.4	1	1	2.9069	4.2442	148	83.3333	1	0	1	1	1	53	4	1	1	3	4	0	3	2	3	1	1	3	0	1
4269	1	104699	107250	1	5	0	0	287430	1	1	2.76632	6.67708	100	69.3333	0	0	0	0	0	33	2	1	9	3	5	0	3	2	1	0	9	9	0	1
4280	1	54550	61546.5	1	5	144762	63560.6	184640	1	1	4.95583	7.66856	158	70	1	1	1	0	1	64	5	2	9	4	3	0	3	2	3	1	9	3	0	1
4292	1	88772.8	88640.8	1	8	201713	93513.8	255285	1	1	2.77259	7.5475	118	72.6667	0	0	0	0	0	42	3	1	9	5	5	0	3	2	2	1	9	3	0	1
4300	1	10104.9	10150.3	2	3	0	0	31060	1	1	2.29455	5.47885	142	97.3333	1	1	1	0	1	44	3	1	1	4	9	0	1	2	2	1	9	9	1	0
4302	1	24446.5	26559.1	2	9	53789	26334.3	98799.7	1	1	-0.562119	-0.867501	126.667	60	0	0	0	0	0	29	1	2	4	4	9	0	1	2	1	9	9	9	0	1
4303	1	9367.89	10097.4	2	13			34735.2	1	1	3.90157	6.03069	134.667	60	1	1	1	0	1	78	6	1	4	5	9	0	2	1	4	4	9	2	0	1
4308	1	6647.93	6605.3	1	10			18494.8	1	1	4.90831	6.51332	94.6667	73.3333	1	1	0	0	0	18	1	2	4	5	9	0	0	2	1	9	9	9	0	1
4311	1	15328	16406.7	2	13	0	0	58571.9	1	1	-0.562119	5.00395	101.333	68.6667	0	0	0	0	0	36	2	1	1	4	9	0	3	2	2	1	9	4	0	1
4314	1	22926.3	24907.5	2	7	0	0	69740.9	1	1	2.45702	5.572	110	75.3333	0	0	0	0	0	49	3	2	2	3	9	0	1	2	2	4	3	2	0	1
4332	1	33738.6	38054.6	1	1	78410.8	43680.9	109217	1	1	1.981	6.53383	158	72.6667	1	1	1	0	1	70	6	1	9	4	5	0	3	2	4	1	9	3	0	1
4333	1	12434.8	12548.7	1	9	31530	18065	43167.5	1	1	4.41764	7.58984	130	63.3333	1	1	1	0	1	62	5	1	4	4	4	0	2	1	3	1	1	3	0	1
4334	1	106231	112064	2	10			300331	1	1	1.80006	4.1987	120	68	0	0	0	0	0	36	2	1	9	3	9	0	3	2	2	9	1	2	0	1
4336	1	55348.2	59047.4	2	4			177142	1	1	4.10594	6.42325	171.333	56.6667	1	1	1	0	1	67	5	2	9	4	3	0	2	2	4	0	9	3	0	1
4338	1	21527.7	25848.1	2	7			86591.3	1	1	2.14242	5.95085	126.667	78	0	0	0	0	0	58	4	1	2	5	9	0	1	2	3	4	9	2	0	1
4342	1	114312	129816	2	11	0	0	363485	1	1	5.63479	7.24423	93.3333	69.3333	0	0	0	0	0	40	3	2	9	3	3	0	1	2	2	0	9	3	0	1
4348	1	81498.1	92551.4	3	1	231471	93758	277654	1	1	1.93442	5.94526	109.333	69.3333	0	0	0	0	0	37	2	2	9	5	5	0	2	2	2	1	1	3	0	1
4349	1	67308.3	71982.2	2	7	0	0	215946	1	1	-0.562119	5.33141	94	56.6667	0	0	0	0	0	26	1	2	2	5	5	0	3	2	1	1	9	2	1	0
4355	1	91506.8	98009.7	1	12	230273	102711	262666	1	1	4.53367	6.55536	127.333	86.6667	1	0	1	1	1	28	1	1	9	3	3	0	1	1	1	9	9	3	0	1
4357	1	18442.9	19740.8	2	10	0	0	70474.7	1	1	3.29953	6.00881	116	65	0	0	0	0	0	27	1	1	1	5	9	0	3	2	1	9	9	2	0	1
4387	1	4600.68	4571.18	2	9			12799.3	1	1	3.95967	5.49524	110.667	50	0	0	0	0	0	18	1	2	4	5	9	0	0	2	1	9	9	4	0	1
4389	1	13113.5	13922.9	2	13	30463.8	18982.8	39958.8	1	1	2.77259	7.33694	141.333	63.3333	1	1	1	0	1	85	6	1	9	3	5	0	3	2	4	1	1	3	0	1
4396	1	8986.03	9328.23	1	7	21673.2	12314.5	32089.1	1	1	4.25163	7.49109	136	60	1	0	1	1	1	60	5	1	4	5	9	0	3	2	3	9	3	9	0	1
4398	1	10874.7	12177.8	3	1	25935.5	15033.5	34950.4	1	1	-0.562119	4.62811	135.333	61.3333	1	0	1	1	1	85	6	1	9	3	3	0	2	1	4	0	1	3	0	1
4400	1	73021.1	82161.6	2	8	213291	80408.4	246485	1	1	5.22133	7.51534	104.667	78	1	1	0	0	0	25	1	2	9	5	5	0	1	2	1	1	1	9	0	1
4422	1	7743.74	7817.36	2	11			26031.8	1	1	1.35584	5.33272	126	71	0	0	0	0	0	46	3	2	1	3	9	0	3	2	2	1	9	2	0	1
4429	1	94298.5	96695.1	1	10	230522	110468	259143	1	1	1.55393	4.4083	103.333	70.6667	0	0	0	0	0	35	2	1	9	3	9	0	1	2	2	1	1	3	0	1
4431	1	2082.32	2519.54	2	3	0	0	7760.19	1	1	3.69759	5.70933	156.667	79.3333	1	0	1	1	1	60	5	1	1	4	9	0	2	2	3	1	3	4	0	1
4447	1	78391.6	83962.5	2	5	197269	87989.8	225020	1	1	3.55991	4.83803	118.667	57.3333	0	0	0	0	0	23	1	1	9	4	4	0	1	2	1	9	9	3	0	1
4452	1	13826.4	15445.2	2	11			48652.4	1	1	5.14749	6.35611	200	88	1	1	1	0	1	74	6	2	4	5	0	0	2	2	4	4	3	3	0	1
4460	1	17038.5	19901.4	1	10	51851.4	25181.9	71048.1	1	1	1.44927	1.91839	120.667	74.6667	0	0	0	0	0	30	2	1	1	5	9	0	1	2	1	1	9	2	0	1
4465	1	85122.3	96271.2	1	1			288814	1	1	3.59512	6.3764	104.667	64.6667	0	0	0	0	0	23	1	2	9	3	4	0	3	2	1	9	1	2	0	1
4468	1	73216	73107.1	1	5			195927	1	1	5.63625	6.9862	112.667	71.3333	0	0	0	0	0	33	2	1	9	3	4	0	3	2	1	1	9	3	0	1
4472	1	2127.86	2574.65	1	4			7929.93	1	1	3.53018	5.05835	148	71.3333	1	1	1	0	1	73	6	1	1	3	9	0	3	2	4	1	9	9	0	1
4473	1	9439.39	10103.7	1	6			30917.3	1	1	1.05779	5.43808	116.667	76	0	0	0	0	0	45	3	1	1	3	9	0	3	2	2	4	1	2	0	1
4480	1	31350.2	33368	2	12	74046.7	31740.4	90761	1	1	1.90211	4.45435	102	74.6667	0	0	0	0	0	36	2	1	4	3	5	0	3	2	2	1	9	3	0	1
4484	1	81970	108662	1	1			291215	1	1	3.30064	4.41401	124	24.6667	0	0	0	0	0	20	1	1	9	5	9	0	1	2	1	1	9	9	0	1
4494	1	66963.7	72962	1	7			195538	1	1	4.98361	3.94507	117	70	0	0	0	0	0	28	1	1	9	3	5	0	2	2	1	1	1	3	0	1
4495	1	160423	183487	2	7	458899	170812	550460	1	1	4.09251	4.88045	103	51	0	0	0	0	0	20	1	2	9	5	4	0	3	2	1	9	1	4	1	0
4502	1	76428.9	83274.9	2	10			278971	1	1	1.68269	-0.867501	120.667	76	0	0	0	0	0	53	4	1	9	5	5	0	2	2	3	1	1	3	0	1
4503	1	66160.1	66558.9	2	12	168909	75058.6	199677	1	1	2.80336	6.30262	108.667	76	0	0	0	0	0	21	1	2	9	5	4	0	3	2	1	9	9	3	0	1
4505	1	63157.5	63538.1	2	8	160549	66443.4	190614	1	1	4.17807	4.70773	114.667	87.3333	1	0	1	1	1	21	1	2	9	5	4	0	3	2	1	9	9	3	0	1
4521	1	42158.7	44909.1	1	12			122153	1	1	3.44042	6.32436	116.667	80	1	0	1	1	1	25	1	1	4	5	4	0	3	2	1	9	9	9	0	1
4523	1	26284	29655.2	1	4	0	0	96379.4	1	1	4.32042	5.96021	222.667	69.3333	1	1	1	0	1	81	6	2	9	5	3	0	3	2	4	4	9	4	0	1
4526	1	10219	10593.3	1	4			35275.8	1	1	-0.562119	5.31871	154	81.3333	1	0	1	1	1	40	3	2	1	4	3	0	3	2	2	9	9	2	0	1
4531	1	10966.8	12227.5	1	7	25775.2	15212.1	35092.8	1	1	4.49357	5.75121	144	0	1	0	1	1	1	85	6	1	9	5	9	0	3	2	4	1	9	3	0	1
4535	1	21087.5	23002.1	1	3			63255.8	1	1	-0.562119	6.18208	105.333	66	0	0	0	0	0	29	1	2	1	3	3	0	3	2	1	0	9	9	0	1
4536	1	7247.94	7872.97	1	1	21778.1	8229.07	24642.4	1	1	4.79958	5.33893	99.3333	57.3333	0	0	0	0	0	18	1	2	9	3	3	0	0	2	1	1	3	2	0	1
4537	1	107996	120577	1	10	286219	127163	323147	1	1	5.42053	7.6009	120	82.6667	1	0	1	1	1	30	2	1	9	5	4	0	3	2	1	1	1	3	0	1
4539	1	34201.5	42583.9	1	10	117288	43790.1	133288	1	1	3.85461	5.31812	114	57	0	0	0	0	0	19	1	2	9	4	9	0	0	2	1	1	9	2	0	1
4545	1	80810.5	86553.3	2	1	205385	95803.7	231963	1	1	1.52388	4.19464	122.667	91.3333	1	1	1	0	1	27	1	1	9	5	3	0	3	1	1	1	1	3	0	1
4552	1	21087.5	21430.4	1	10	64578.5	31903.2	58933.5	1	1	3.01553	6.286	96.6667	57.3333	0	0	0	0	0	23	1	2	1	4	3	0	3	2	1	0	1	3	0	1
4558	1	78391.6	83962.5	2	5	197269	87989.8	225020	1	1	1.56862	4.42843	124	71.3333	0	0	0	0	0	29	1	1	9	3	5	0	1	2	1	1	1	3	0	1
4560	1	120220	135268	2	11			405805	1	1	5.27811	7.20042	107.333	79.3333	0	0	0	0	0	35	2	2	9	4	4	0	3	2	2	1	9	3	0	1
4584	1	22995.7	25751.3	1	1			73906.3	1	1	4.28483	4.32015	144.667	60	1	0	1	1	1	84	6	1	9	3	4	0	3	2	4	1	1	2	0	1
4586	1	76452.5	83500.9	3	1			223782	1	1	4.8752	6.28413	108	68	0	0	0	0	0	35	2	1	2	5	5	0	3	2	2	1	1	2	0	1
4596	1	24739.8	27913	1	5	64642.9	34897.1	90717.1	1	1	2.38876	6.89972	151.333	50	1	0	1	1	1	81	6	2	9	3	4	0	3	2	4	1	9	2	0	1
4600	1	83267.5	83143.7	1	9	189204	87714.5	239454	1	1	-0.562119	0.788457	102.667	76.6667	0	0	0	0	0	43	3	1	9	5	5	0	3	2	2	0	1	3	0	1
4604	1	9479.84	9918.5	1	4			33028.6	1	1	2.96785	5.99692	121.333	84	1	0	1	1	1	42	3	2	1	4	9	0	3	2	2	1	9	9	0	1
4605	1	62508	81895.5	1	2	185931	76175.9	285815	1	1	4.09933	2.34181	122.667	82	1	0	1	1	1	64	5	1	9	4	5	0	2	1	3	0	9	3	0	1
4608	1	26662.9	29597	1	9			80503.8	1	1	1.51293	6.20051	125.333	80.6667	1	0	1	1	1	46	3	1	4	5	9	0	3	2	2	4	9	9	0	1
4618	1	30561.8	34365.1	2	7			93473	1	1	2.48407	5.11847	111.333	62.6667	0	0	0	0	0	20	1	1	4	5	4	0	2	2	1	9	1	9	0	1
4645	1	107554	122141	2	8			341994	1	1	3.77735	7.93737	127.333	71.3333	1	1	0	0	0	45	3	2	9	4	9	0	1	2	2	4	9	2	0	1
4657	1	15772.1	16569.5	1	10	0	0	45566.1	1	1	6.70237	8.25842	102	57.3333	0	0	0	0	0	25	1	2	1	5	9	0	3	2	1	1	9	2	1	0
4666	1	41406.3	46294.6	1	8	113978	53749.7	161568	1	1	5.59099	4.8828	171.333	94.6667	1	0	1	1	1	67	5	1	5	5	3	0	2	2	4	1	9	4	0	1
4667	1	3097.5	3136.17	2	2			11258.8	1	1	3.32504	5.58725			0	0	0	0	0	18	1	2	1	4	9	0	0	2	1	9	9	2	1	0
4680	1	10916.3	12750.6	1	4			39016.8	1	1	2.57718	5.47097	112	75.3333	0	0	0	0	0	41	3	1	1	3	9	0	1	2	2	1	9	9	1	0
4683	1	95505.9	102138	2	12	214736	110191	285986	1	1	2.4681	4.5486	110.667	82.6667	1	0	1	1	1	49	3	2	9	5	3	0	2	2	2	1	9	3	1	0
4684	1	15550.8	20374	1	5	0	0	58473.4	1	1	3.19867	4.00369	132.667	65.3333	1	0	1	1	1	85	6	1	9	5	9	0	2	2	4	0	3	9	0	1
4688	1	11298.6	12238.8	2	8			38552.1	1	1	2.26799	2.63333	139.333	70.6667	1	1	1	0	1	60	5	2	4	4	3	0	1	2	3	4	9	3	0	1
4690	1	16518	19779.1	1	12	42124	23713.6	56765.9	1	1	5.59594	8.32684	94	50	0	0	0	0	0	85	6	1	9	3	9	0	3	2	4	1	9	4	1	0
4702	1	15921.7	16349.6	2	2	42618.5	22219.8	44961.4	1	1	0.741937	5.8861	121.333	68	0	0	0	0	0	29	1	2	1	4	4	0	3	2	1	1	1	3	0	1
4707	1	45757.5	48815.6	2	10			158651	1	1	3.48738	7.72665	189.333	41.3333	1	1	1	0	1	79	6	2	9	4	3	0	3	2	4	0	1	2	1	0
4712	1	8443.7	9033.32	2	10	0	0	25293.3	1	1	3.28466	5.2933	102	72	0	0	0	0	0	18	1	2	4	5	9	0	0	2	1	9	9	9	1	0
4714	1	17446.9	18340.2	1	4			61072.9	1	1	4.27764	5.93031	110	73	0	0	0	0	0	45	3	2	1	4	4	0	3	2	2	4	1	2	1	0
4715	1	19793.6	19882.6	2	3	45004.4	24057.2	70980.7	1	1	4.31829	4.67358	101.333	70	0	0	0	0	0	26	1	1	1	5	4	0	2	2	1	1	9	2	1	0
4721	1	8986.03	9328.23	1	7	21673.2	12314.5	32089.1	1	1	3.21487	6.07746	128	0	0	0	0	0	0	85	6	1	4	0	9	0	2	2	4	4	9	9	1	0
4728	1	3612.82	4029.32	1	3	13354.1	6031.45	12772.9	1	1	5.2933	6.08904	134	65.3333	1	0	1	1	1	62	5	2	1	3	9	0	3	2	3	1	1	3	1	0
4730	1	5779.33	6046.8	1	7			18261.3	1	1	1.82777	5.32413	124	53	0	0	0	0	0	18	1	1	5	5	9	0	0	2	1	9	9	9	1	0
4732	1	38454.5	47733.9	1	9			155135	1	1	1.96571	6.13229	122.667	78.6667	0	0	0	0	0	70	6	2	9	3	9	0	3	2	4	1	1	2	1	0
4747	1	55396.6	60503.7	2	1	144241	64895.6	162150	1	1	3.55335	3.11839	134	74	1	0	1	1	1	32	2	1	9	3	3	0	1	1	1	1	9	2	0	1
4750	1	6168.97	6452.6	2	12	14491.5	6482.92	20519.3	1	1	5.74345	6.37973	134	69.3333	1	0	1	1	1	18	1	1	4	5	3	0	0	2	1	9	9	2	0	1
4752	1	35478.4	45665.2	2	2	106146	42095.8	137909	1	1	3.70623	4.93447	130	48	1	0	1	1	1	18	1	1	9	3	3	0	0	2	1	9	9	2	0	1
4758	1	17427.1	17228	1	2	0	0	54268.3	1	1	1.00063	4.39692	153.333	70	1	1	1	0	1	73	6	2	4	4	9	0	2	2	4	4	9	3	1	0
4760	1	59856.3	67466.7	2	9	160094	75807.4	180811	1	1	2.5096	5.92005	138.667	65.3333	1	1	1	0	1	36	2	1	9	5	5	0	2	2	2	9	9	3	1	0
4772	1	129575	132868	1	11			382660	1	1	3.92533	-0.867501	98	57.3333	1	1	0	0	0	44	3	1	9	5	9	0	2	2	2	1	3	2	0	1
4774	1	5703.19	5967.13	2	7			18975.5	1	1	3.29658	4.3963	121	73	0	0	0	0	0	19	1	1	4	5	9	0	0	2	1	9	9	4	0	1
4775	1	45097.5	50881.7	1	5			165366	1	1	3.49347	3.85015	129.333	68	0	0	0	0	0	70	6	2	9	5	3	0	2	2	4	0	9	3	0	1
4780	1	13234.5	14820.5	2	1			42534.7	1	1	2.94812	5.87344			1	1	0	0	0	80	6	1	9	4	4	0	2	1	4	1	9	3	0	1
4789	1	103268	124926	1	10	269504	120856	349792	1	1	4.46176	5.58459	76	56	1	1	0	0	0	43	3	2	9	3	3	0	3	2	2	4	9	2	0	1
4796	1	85122.3	96271.2	1	1			288814	1	1	2.04898	5.3046	113.333	54	0	0	0	0	0	28	1	2	9	5	4	0	1	2	1	4	9	2	0	1
4803	1	37251.4	37475.9	1	6	84858.9	45791.5	120673	1	1	2.30558	0.97456	158.667	79.3333	1	0	1	1	1	50	4	2	9	5	9	0	1	2	3	4	9	9	0	1
4810	1	106140	115925	1	1			333865	1	1	3.52164	5.45065	149.333	90.6667	1	1	1	0	1	49	3	1	9	0	5	0	3	2	2	1	9	3	0	1
4812	1	3476.18	3723.44	1	6			11803.3	1	1	2.74084	4.24992	178	76	1	0	1	1	1	64	5	2	1	3	9	0	3	2	3	4	9	2	0	1
4813	1	34445.8	34348.2	2	12			103732	1	1	3.48921	2.34277	129.333	77.3333	1	1	0	0	0	19	1	1	9	5	9	0	0	2	1	9	1	3	0	1
4828	1	13409.2	13598.9	1	9	33047.4	18541.6	42836.6	1	1	4.99043	6.3315	124.667	78.6667	1	1	0	0	0	67	5	2	4	3	9	0	3	2	4	1	9	2	0	1
4838	1	20842.8	23516.1	2	1	54460.4	29518.7	76427.4	1	1	4.45748	6.12234	169.333	79.3333	1	0	1	1	1	85	6	2	9	3	4	0	3	2	4	1	9	2	0	1
4841	1	64048.2	67713.1	1	11	197794	79489.1	203139	1	1	4.82028	6.2634	111.333	72	0	0	0	0	0	26	1	2	2	5	9	0	3	2	1	0	9	9	1	0
4842	1	72822.6	77879.4	1	1	165368	92363	250772	1	1	2.52813	6.04709	125.333	84.6667	1	1	1	0	1	53	4	2	9	5	3	0	2	2	3	1	1	3	0	1
4844	1	24629.6	26344.6	1	9	59512.1	35410	74028.3	1	1	3.92395	1.38128	120	47.3333	1	1	0	0	0	44	3	2	4	3	4	0	1	2	2	1	1	3	0	1
4853	1	42362.8	48946	1	8	112195	45871.2	146838	1	1	4.77912	8.26256	146.667	88	1	0	1	1	1	62	5	2	9	5	5	0	3	2	3	0	1	3	0	1
4858	1	20272.7	21205.8	2	4	0	0	57679.9	1	1	4.21316	6.22908	117.333	67.3333	0	0	0	0	0	44	3	1	4	3	4	0	3	2	2	1	9	3	0	1
4860	1	31156	30800.1	2	11			86548.3	1	1	3.24649	4.64439	108.667	81.3333	1	0	1	1	1	48	3	2	4	4	9	0	3	2	2	9	9	9	0	1
4861	1	5946.69	6725.55	3	1			20176.7	1	1	4.13196	6.71052	103.333	59.3333	0	0	0	0	0	27	1	2	9	4	3	0	2	2	1	1	1	3	0	1
4862	1	6526.84	6980.06	2	8			20940.2	1	1	3.8221	5.37528	106	62.6667	0	0	0	0	0	28	1	2	9	5	5	0	3	2	1	1	1	3	0	1
4863	1	3291.88	3374.54	2	6			10393.6	1	1	2.6858	6.13881	194	75.3333	1	1	1	0	1	80	6	1	1	3	9	0	2	2	4	1	9	2	0	1
4864	1	118478	121799	1	8			326421	1	1	4.95871	6.86598	117.333	80	1	0	1	1	1	39	2	1	5	4	9	0	3	2	2	1	9	9	0	1
4865	1	5314.56	5343.69	1	7	12001.1	5814.76	16992.9	1	1	4.33073	8.59415	119.333	86	1	0	1	1	1	18	1	1	4	4	9	0	0	2	1	9	9	2	0	1
4872	1	67675.2	81868.5	1	1	168244	83185	263617	1	1	5.4047	6.85719	136.667	84.6667	1	1	1	0	1	53	4	2	9	4	9	0	1	2	3	1	1	3	0	1
4882	1	31234	33459.1	1	8			101047	1	1	3.09558	4.11415	99.3333	63.3333	0	0	0	0	0	19	1	1	9	5	4	0	0	2	1	9	9	9	0	1
4888	1	39951.4	42768.5	1	9	125477	55180.4	159099	1	1	6.03548	5.84064	120	68.6667	1	1	0	0	0	34	2	2	4	4	4	0	3	2	1	0	9	3	0	1
4893	1	26333.2	28127.3	1	3			100414	1	1	-0.562119	0.845868	98.6667	56.6667	0	0	0	0	0	26	1	1	1	5	3	0	3	2	1	0	9	2	0	1
4895	1	16984.1	18179.4	2	2	37863.4	20001.8	64900.4	1	1	4.82831	7.98105	123.333	47.3333	0	0	0	0	0	23	1	1	1	5	9	0	3	2	1	9	9	2	0	1
4896	1	25101.9	28321.4	2	10	66614.1	32860.4	92044.6	1	1	5.09375	7.18992	140.667	58.6667	1	1	1	0	1	85	6	2	9	5	4	0	3	2	4	0	9	3	0	1
4901	1	22419.3	23500.8	1	6	0	0	83898	1	1	2.44235	6.28972	120.667	87.3333	1	0	1	1	1	39	2	1	1	4	9	0	2	2	2	1	9	2	0	1
4916	1	27819.1	27501.4	1	13			102305	1	1	1.71199	5.09129	112.667	72.6667	0	0	0	0	0	20	1	2	4	3	3	0	3	2	1	9	9	9	0	1
4917	1	83167.1	85280.8	1	10	0	0	228553	1	1	4.21183	6.86273	129	67	0	0	0	0	0	24	1	1	9	5	9	0	1	2	1	1	9	9	0	1
4918	1	57942.7	65374.4	1	12			196123	1	1	4.10264	7.60713	129.333	82	1	1	1	0	1	63	5	2	9	4	9	0	3	2	3	1	9	2	0	1
4921	1	113462	119692	2	12	288560	134316	320775	1	1	4.57296	4.16992	121.333	94	1	1	1	0	1	37	2	1	9	4	3	0	2	2	2	1	1	2	0	1
4924	1	5203.55	5370.48	2	7	13570.2	5369.95	16111.4	1	1	4.52309	5.84064	94.6667	46	0	0	0	0	0	27	1	2	2	3	4	0	2	2	1	1	9	4	0	1
4933	1	83252.8	90928.1	2	8			243687	1	1	3.60196	6.25383			0	0	0	0	0	31	2	1	9	3	4	0	1	2	1	1	1	2	0	1
4934	1	38150.4	40505.2	3	1	86638	47294.7	116250	1	1	3.68888	6.71538	107.333	61.3333	0	0	0	0	0	70	6	1	9	3	5	0	3	2	4	1	1	3	0	1
4935	1	7000.33	6888.51	1	13	22830.1	11835.1	22938.7	1	1	3.87722	6.20879	125.333	73.3333	0	0	0	0	0	52	4	2	1	3	9	0	2	2	3	0	9	9	0	1
4948	1	24219.7	27368.5	1	13	69483.4	35846.1	76905.5	1	1	5.81711	7.13675	134	72.6667	1	1	1	0	1	59	4	2	4	3	3	0	3	2	3	4	9	2	0	1
4957	1	75119.1	85134.5	1	8			238376	1	1	2.41591	5.70711	108.667	69.3333	0	0	0	0	0	45	3	2	9	5	5	0	3	2	2	0	1	3	0	1
4960	1	13467.6	13252.5	2	3			36444.3	1	1	2.59376	-0.867501	128	85.3333	1	1	1	0	1	38	2	2	1	4	9	0	3	2	2	4	9	9	0	1
4963	1	14900.4	14662.4	1	10	39038.8	19102	40321.6	1	1	1.29746	5.20225	109.333	78.6667	0	0	0	0	0	23	1	2	1	3	9	0	3	2	1	1	9	2	0	1
4964	1	1650.53	1735.7	1	12	3082.72	2359.1	5345.97	1	1	3.46261	6.27099	146.667	80	1	1	1	0	1	70	6	1	1	4	9	0	3	2	4	1	9	3	0	1
4966	1	1667.88	1709.77	2	6	2934.84	2322.12	5266.09	1	1	0.71295	6.15941	118.667	75.3333	0	0	0	0	0	65	5	1	1	4	9	0	2	2	4	1	9	2	0	1
4974	1	10553.7	11431.9	1	7			36010.4	1	1	-0.562119	3.82734	182	62	1	0	1	1	1	75	6	2	4	5	3	0	2	2	4	4	9	4	0	1
4988	1	91938.1	103447	1	11	225748	117380	333098	1	1	4.3799	5.73963	132	95.3333	1	1	1	0	1	59	4	2	9	4	4	0	1	2	3	4	9	2	0	1
5012	1	18071.5	18243.3	1	2	0	0	50169.1	1	1	4.10759	5.63121	92.6667	48	0	0	0	0	0	28	1	2	1	3	9	0	3	2	1	1	9	9	0	1
5013	1	19519.9	20879.1	1	7	47392.2	27042.6	58670.2	1	1	3.98341	3.70204	146	81	1	1	1	0	1	40	3	2	4	3	3	0	3	2	2	4	9	3	0	1
5016	1	20793.6	22150.1	2	7			60248.2	1	1	3.07639	4.31415	133	78	1	0	1	1	1	54	4	1	4	5	3	0	1	2	3	1	9	2	0	1
5026	1	37180.6	39802.3	2	4			148064	1	1	-0.562119	-0.162519	119.333	77.3333	1	1	0	0	0	38	2	2	4	4	3	0	3	2	2	4	1	2	0	1
5031	1	30561.8	34365.1	2	7			93473	1	1	2.43186	5.76359	119.333	60.6667	0	0	0	0	0	33	2	1	4	0	4	0	3	2	1	1	9	3	0	1
5039	1	6156.58	6363.47	1	8			17817.7	1	1	5.0876	7.23504	95.3333	66	0	0	0	0	0	18	1	2	4	4	9	0	0	2	1	9	9	2	0	1
5040	1	65985.8	79228.4	1	5	173798	72934.9	212332	1	1	2.89204	7.6603	122.667	76.6667	1	1	0	0	0	28	1	1	2	4	9	0	3	2	1	9	9	2	0	1
5048	1	109327	112740	1	5			302143	1	1	5.07517	6.34212	118	74	0	0	0	0	0	34	2	1	9	3	9	0	3	1	1	1	9	3	0	1
5050	1	5947.88	5852.86	2	13			19490	1	1	2.67553	6.88712	113.333	67.3333	0	0	0	0	0	53	4	2	1	4	9	0	3	2	3	0	9	2	0	1
5054	1	6148.26	6252.07	2	12			17505.8	1	1	0.982078	6.07113	106.667	70.6667	0	0	0	0	0	18	1	2	4	4	9	0	0	2	1	9	9	2	0	1
5055	1	28073	31300	1	11			89831	1	1	3.32215	6.24395	121.333	82.6667	1	0	1	1	1	83	6	1	9	3	9	0	3	2	4	1	9	2	0	1
5060	1	44039.6	53131.1	1	7			159393	1	1	1.17248	4.12536	100.667	66.6667	0	0	0	0	0	68	5	2	9	5	9	0	1	2	4	4	9	9	0	1
5066	1	1421.52	1459.73	2	6	3805.08	1906.54	4014.25	1	1	3.4886	5.29124	108.667	74.6667	0	0	0	0	0	24	1	2	1	4	3	0	2	2	1	1	9	3	0	1
5067	1	19793.7	20254.6	1	4	52797.6	26226.8	55700	1	1	4.45771	7.88231	121	71	0	0	0	0	0	20	1	2	1	4	9	0	3	2	1	1	9	2	0	1
5073	1	129575	129382	1	11	305609	140132	372621	1	1	2.71932	3.79166	121.333	76.6667	1	1	0	0	0	47	3	1	9	4	9	0	1	1	2	1	9	3	0	1
5078	1	95379.6	106491	2	12			306695	1	1	1.06471	3.906	114	74.6667	0	0	0	0	0	43	3	1	2	5	3	0	1	2	2	4	1	2	0	1
5085	1	78422	80620.4	2	11			270078	1	1	3.84374	4.09933	126.667	81.3333	1	0	1	1	1	50	4	1	9	3	5	0	3	2	3	0	1	3	0	1
5086	1	2901.26	3541.44	1	3	6608.12	4359.67	11226.4	1	1	4.23454	5.57739	200	0	1	1	1	0	1	85	6	2	1	5	5	0	3	2	4	4	3	2	0	1
5092	1	72475.4	79157.1	1	1			265176	1	1	3.71917	8.00903	113.333	74	1	1	0	0	0	56	4	1	9	3	4	0	2	1	3	1	9	3	0	1
5096	1	14368.3	14138.7	2	6			38881.5	1	1	1.7613	-0.867501	122.667	74	0	0	0	0	0	34	2	2	1	4	3	0	3	2	1	4	9	2	0	1
5100	1	26333.6	26032.8	2	9			96842	1	1	3.93886	6.89082	142	79.3333	1	1	1	0	1	30	2	2	4	4	4	0	3	2	1	4	9	9	0	1
5109	1	39083	42617.7	1	9			115920	1	1	3.64806	6.35437	135.333	73.3333	1	1	1	0	1	25	1	1	4	4	9	0	3	2	1	1	1	4	1	0
5123	1	6526.84	7381.69	2	8			22145.1	1	1	3.83428	4.68675	101.333	53.3333	0	0	0	0	0	27	1	2	9	3	5	0	3	2	1	1	1	3	0	1
5128	1	19262.7	19042.7	2	7	43185.1	25031.2	53509.9	1	1	4.48706	4.22567	142	82	1	0	1	1	1	48	3	2	4	4	5	0	1	2	2	4	1	4	0	1
5130	1	122410	125842	2	11	298716	142932	337256	1	1	4.14946	5.94017	133.333	87.3333	1	0	1	1	1	26	1	1	9	5	5	0	3	2	1	9	1	2	0	1
5136	1	2270.81	2541.67	1	3			7828.34	1	1	-0.562119	6.8742	112	60.6667	0	0	0	0	0	64	5	1	1	3	9	0	3	2	3	1	1	4	0	1
5139	1	1706.87	2065.27	1	3			6361.02	1	1	3.88609	6.81937	127.333	76.6667	0	0	0	0	0	67	5	1	1	4	9	0	3	1	4	1	9	2	0	1
5155	1	19262.7	19042.7	2	7			53509.9	1	1	-0.562119	4.70773	160	76.6667	1	1	1	0	1	53	4	2	4	3	9	0	3	2	3	1	9	9	0	1
5159	1	2118.25	2152.65	2	13			6845.44	1	1	3.33932	6.1181	100	46.6667	0	0	0	0	0	18	1	1	1	5	9	0	0	2	1	9	1	2	0	1
5175	1	8645.54	9318.82	2	4	23812.5	11706.2	32056.8	1	1	3.70623	6.93133	136	90	1	1	1	0	1	62	5	1	4	3	9	0	1	1	3	1	9	3	0	1
5184	1	2664.36	3073.71	1	3			9467.04	1	1	3.69362	4.2142	140	49.3333	1	1	1	0	1	61	5	1	1	5	5	0	3	2	3	1	1	3	0	1
5202	1	98289.3	98143.1	2	1			282652	1	1	3.98769	6.17728	124	74.6667	1	1	0	0	0	42	3	1	2	4	4	0	3	2	2	1	9	2	0	1
5203	1	59582.6	64919.7	1	8			217481	1	1	5.826	3.74479	133.333	76.6667	1	1	1	0	1	57	4	1	9	5	3	0	2	1	3	0	9	3	0	1
5206	1	84901.7	87281.8	2	5			233915	1	1	4.90875	6.33269	107.333	61.3333	0	0	0	0	0	37	2	1	9	3	5	0	1	2	2	0	1	3	0	1
5221	1	9620.28	9986.62	2	8			34354	1	1	3.52105	4.75815	119.333	74	0	0	0	0	0	66	5	1	4	1	9	0	1	2	4	4	9	4	0	1
5223	1	12859.8	13764.8	2	7	35796.3	16270.7	49140.3	1	1	4.96375	5.79694	118	58	0	0	0	0	0	25	1	1	1	5	9	0	2	2	1	1	1	9	0	1
5225	1	20842.8	25872.4	2	1			84085.2	1	1	3.34674	2.21157	144.667	57.3333	1	1	1	0	1	80	6	2	9	3	3	0	2	2	4	4	3	2	0	1
5235	1	11298.6	11169.5	2	8	30360	18949.4	35184	1	1	4.04795	6.17114	158	58.6667	1	1	1	0	1	70	6	2	4	4	4	0	3	2	4	4	1	2	0	1
5236	1	54112.5	57208.9	1	11			184213	1	1	-0.562119	4.66004	136.667	79.3333	1	0	1	1	1	55	4	2	9	4	3	0	3	2	3	1	9	9	0	1
5262	1	38327.9	39302	2	1	79596.8	40327.2	146203	1	1	6.03684	-0.867501	97.3333	69.3333	0	0	0	0	0	33	2	2	4	4	3	0	2	1	1	1	9	3	0	1
5265	1	20842.8	22235.8	2	1	51718	25779.6	72266.4	1	1	3.58074	5.58101	116.667	61.3333	0	0	0	0	0	81	6	2	9	4	3	0	3	2	4	4	9	2	0	1
5276	1	16218.8	18430.2	1	11			50130	1	1	1.78675	2.34756	139	78	1	1	1	0	1	44	3	1	4	4	9	0	1	1	2	4	9	2	0	1
5278	1	3781.41	4575.39	1	4	9636.6	5512.68	14092.2	1	1	-0.562119	5.59594	149.333	70	1	0	1	1	1	65	5	1	1	3	9	0	2	2	4	1	9	2	0	1
5282	1	99693.9	113215	2	5			317002	1	1	0.451076	1.66393	137.333	69.3333	1	0	1	1	1	48	3	2	9	3	3	0	1	2	2	4	1	3	0	1
5295	1	2295.89	2386.84	1	6	4919.96	2949.11	7566.27	1	1	0.756122	1.65823	141.333	68	1	0	1	1	1	70	6	2	1	5	9	0	3	2	4	1	9	2	0	1
5296	1	1308.1	1330.6	1	13	3494.37	1989.79	4164.77	1	1	2.00553	6.49828	108.667	57.3333	0	0	0	0	0	19	1	2	2	4	9	0	0	2	1	0	1	9	0	1
5303	1	16472.3	17266.9	2	13	44987.4	20356.2	61642.8	1	1	3.55306	4.47688	126.667	86	1	0	1	1	1	30	2	1	1	3	4	0	3	1	1	1	1	3	0	1
5313	1	94041.1	100724	1	5	236651	105555	269941	1	1	4.13517	6.66441	124	81.3333	1	0	1	1	1	23	1	1	9	3	5	0	1	2	1	9	9	3	0	1
5316	1	87210.8	93408.5	2	12			250335	1	1	2.5337	7.74932	109.333	77.3333	0	0	0	0	0	31	2	1	9	5	4	0	3	1	1	1	9	2	0	1
5321	1	5194.19	5870.12	1	4	12889.9	6682.73	18608.3	1	1	3.6579	6.68661	137	15	1	0	1	1	1	76	6	2	1	5	9	0	3	2	4	4	9	9	0	1
5322	1	1987.29	2404.56	1	6	5064.45	3595.42	7406.06	1	1	2.31254	6.16542	114.667	64	1	1	0	0	0	67	5	1	1	4	4	0	3	2	4	1	9	3	0	1
5331	1	87870	95971	2	2			257202	1	1	1.18784	2.56495	134	96	1	1	1	0	1	22	1	1	5	4	3	0	3	2	1	9	9	2	0	1
5332	1	31445.6	41508.8	2	7	93003.7	47200	134904	1	1	3.61685	6.37375	138	54	1	1	1	0	1	70	6	2	2	3	9	0	3	2	4	4	9	2	0	1
5335	1	8688.9	8550.1	1	5			28471.8	1	1	3.42751	7.08741	100	60.6667	0	0	0	0	0	41	3	2	1	5	3	0	3	2	2	1	9	3	0	1
5347	1	10225.4	10500.2	1	3	34800.2	18535	34965.8	1	1	3.96462	6.01127	121.333	76	0	0	0	0	0	53	4	2	1	4	9	0	1	2	3	0	9	2	0	1
5353	1	24872.2	25504.3	2	8	53531.4	30063.3	71667.2	1	1	3.91582	7.02108	112.667	70.6667	0	0	0	0	0	40	3	2	4	4	3	0	2	2	2	1	1	2	0	1
5362	1	52500	55406.7	2	9			166220	1	1	4.2743	4.98634	92.6667	63.3333	0	0	0	0	0	25	1	2	9	5	5	0	3	2	1	9	1	3	0	1
5364	1	20272.7	22795.6	2	4	73954.6	31392.4	62004	1	1	6.82068	6.4496	127	92	1	1	1	0	1	40	3	1	4	4	3	0	3	1	2	4	9	3	0	1
5381	1	2107.82	2181.66	2	6	0	0	7832.16	1	1	2.62104	4.03901	104	62	0	0	0	0	0	19	1	2	1	3	4	0	0	2	1	9	1	2	0	1
5393	1	24066.8	29825.6	1	9	87980.9	32710.3	81125.7	1	1	4.18358	7.20578	140	77.3333	1	1	1	0	1	49	3	1	4	3	4	0	1	1	2	4	9	4	0	1
5401	1	6574.96	6751.68	2	13	15120.3	7804	22483.1	1	1	2.34373	5.24175	142.667	73.3333	1	0	1	1	1	54	4	2	1	4	9	0	3	2	3	0	9	9	0	1
5422	1	11069	11520.6	2	11			34561.8	1	1	1.23547	4.36818	112	64	0	0	0	0	0	34	2	2	9	5	5	0	3	2	1	0	1	3	1	0
5431	1	58216.4	65978.1	2	7			197934	1	1	3.61819	3.98155	122	48.6667	0	0	0	0	0	27	1	2	2	5	4	0	1	2	1	1	9	3	1	0
5434	1	23630.9	23245.9	2	12			63228.8	1	1	0.425268	2.36931	141.333	77.3333	1	0	1	1	1	54	4	1	4	5	4	0	1	1	3	1	9	4	0	1
5438	1	21554.8	24319.4	1	1	56320.7	27833.6	79038	1	1	0.928219	5.55633			0	0	0	0	0	81	6	2	9	3	3	0	3	2	4	4	9	2	0	1
5441	1	106381	109363	1	12			293092	1	1	7.93021	9.91838	118.667	78	0	0	0	0	0	36	2	1	9	3	9	0	2	2	2	1	9	4	0	1
5445	1	70771.4	79769.6	2	3	181526	79666.2	267228	1	1	3.53951	6.07684	154.667	99.3333	1	0	1	1	1	50	4	1	9	4	5	0	2	2	3	4	1	2	0	1
5465	1	103917	108156	1	11	273290	105988	324468	1	1	3.83816	6.44182	102.667	72	0	0	0	0	0	29	1	2	9	5	3	0	2	2	1	1	1	2	0	1
5475	1	10887	11875.4	1	3			39545.1	1	1	-0.562119	6.60665	120	80	1	0	1	1	1	40	3	2	1	4	9	0	3	2	2	0	9	2	0	1
5479	1	66141.1	82101.4	1	1			266830	1	1	2.35328	6.50696	122	64.6667	0	0	0	0	0	75	6	2	9	4	3	0	3	1	4	1	9	4	0	1
5482	1	2838.51	3177.08	1	10	11126.2	5651.59	9785.42	1	1	3.94546	3.68888	192.667	100	1	0	1	1	1	65	5	1	1	3	9	0	1	2	4	0	9	9	0	1
5487	1	74817.5	83533.7	2	5			223870	1	1	4.43805	6.06933	102.667	66	0	0	0	0	0	39	2	1	9	3	3	0	1	2	2	4	9	2	0	1
5493	1	29313.9	30583.9	1	9	71251.5	39944.7	85940.8	1	1	5.14166	5.77765	106.667	66	0	0	0	0	0	40	3	2	4	5	5	0	3	1	2	4	9	2	0	1
5504	1	13159.9	12949.7	2	6			35611.7	1	1	3.73719	6.87629	94	60.6667	0	0	0	0	0	20	1	2	1	5	9	0	3	2	1	1	9	2	0	1
5508	1	116148	129679	1	12	298147	125775	373476	1	1	6.02345	6.37673	107.333	69.3333	0	0	0	0	0	42	3	1	9	3	9	0	1	1	2	9	1	3	0	1
5511	1	5684.44	5715.6	3	1	13881.7	6599.81	18175.6	1	1	2.95491	6.88857	127.333	69.3333	1	1	0	0	0	18	1	1	4	3	3	0	0	2	1	9	1	2	0	1
5520	1	3724.06	3871.57	1	2	12831.3	7131.91	12272.9	1	1	4.97673	5.91889	124.667	60	1	1	0	0	0	69	5	2	1	3	9	0	3	2	4	4	1	9	0	1
5524	1	14192.2	18540.7	2	13			50987	1	1	1.42792	3.90801	116	70	0	0	0	0	0	31	2	2	1	5	3	0	3	2	1	9	9	4	0	1
5529	1	5009.12	5198.92	1	4			18664.1	1	1	5.46798	8.24065	106.667	66.6667	0	0	0	0	0	18	1	2	1	5	4	0	0	2	1	9	1	4	0	1
5533	1	32945.4	43163.7	2	11			123880	1	1	4.71555	5.92249	117.333	68	0	0	0	0	0	77	6	1	9	5	4	0	3	1	4	1	3	2	0	1
5542	1	78422	88393	2	11	216493	93859.5	296116	1	1	3.52046	5.43372	146	67.3333	1	0	1	1	1	56	4	1	9	1	5	0	3	2	3	0	9	2	0	1
5559	1	30557	31197.5	2	4			116055	1	1	4.27179	4.22654	111.333	70	1	1	0	0	0	28	1	2	4	5	9	0	2	2	1	9	9	2	0	1
5562	1	23461	28092.9	1	7	59830.2	30976.3	98044.1	1	1	3.91102	6.78998	132	71.3333	1	0	1	1	1	64	5	1	9	5	9	0	1	2	3	4	9	2	0	1
5564	1	14192.2	18540.7	2	13			50987	1	1	4.68213	6.57786	115.333	51.3333	0	0	0	0	0	24	1	2	1	5	3	0	3	2	1	9	1	4	0	1
5571	1	85854.8	97099.6	3	1	207142	100710	271879	1	1	3.23475	6.35957	120.667	75.3333	0	0	0	0	0	48	3	2	9	5	5	0	3	2	2	1	1	4	1	0
5576	1	98619.6	111159	1	9			297905	1	1	4.68213	5.34233	119.333	77.3333	0	0	0	0	0	36	2	1	9	5	5	0	1	1	2	9	9	2	0	1
5579	1	91938.1	103447	1	11			333098	1	1	4.5505	4.96487	112.667	71.3333	1	1	0	0	0	53	4	2	9	4	5	0	3	2	3	4	1	3	0	1
5588	1	1891.86	1861.64	2	6			5119.51	1	1	1.76302	5.51846	120	63.3333	0	0	0	0	0	21	1	2	1	4	3	0	2	2	1	1	1	2	0	1
5590	1	17882.4	18336.9	2	9			51526.6	1	1	3.07961	4.52829	112	64	0	0	0	0	0	58	4	2	4	5	3	0	1	2	3	4	9	3	0	1
5599	1	2381.86	2376.72	2	3			7557.96	1	1	4.49536	7.72201	122	77.3333	0	0	0	0	0	19	1	1	1	5	9	0	0	2	1	9	1	9	0	1
5608	1	65127.8	78198.3	2	12			261964	1	1	0.955511	4.8828	136.667	68	1	0	1	1	1	54	4	1	9	5	9	0	2	2	3	1	1	2	0	1
5613	1	2049.55	2294.02	2	5			7065.58	1	1	-0.562119	-0.867501	119.333	51.3333	0	0	0	0	0	63	5	1	1	4	9	0	1	2	3	1	1	2	0	1
5623	1	31647.7	33601.1	2	5			96435.3	1	1	3.67377	7.07021	138	71	1	1	1	0	1	70	6	1	9	5	5	0	3	1	4	1	1	3	1	0
5629	1	2869.77	2970.31	1	3	0	0	10663.4	1	1	4.01458	8.12415	100	68	0	0	0	0	0	18	1	2	1	5	3	0	0	2	1	9	1	4	0	1
5630	1	19843.2	19932.4	1	4			60993.3	1	1	0.41871	-0.867501	150.667	78.6667	1	1	1	0	1	46	3	1	1	4	4	0	2	2	2	1	9	2	0	1
5634	1	67627.8	69523.6	1	11	206665	95647.6	186323	1	1	3.33077	5.49979	122	88	1	1	1	0	1	31	2	1	9	4	4	0	1	2	1	1	9	2	0	1
5635	1	29627	33975.4	1	8	71619.2	36125.4	97509.4	1	1	3.85015	6.96678	174	72	1	0	1	1	1	78	6	1	9	3	5	0	2	1	4	1	1	2	0	1
5649	1	1436.84	1509.48	2	3	3951.78	1979.31	4151.08	1	1	2.48574	6.50397	96	60.6667	0	0	0	0	0	30	2	2	1	3	9	0	3	2	1	1	9	9	0	1
5665	1	6462.69	6502.54	1	8	17731.7	10159.2	18207.1	1	1	4.0413	7.18902	110	62.6667	0	0	0	0	0	18	1	2	4	5	9	0	0	2	1	9	9	3	1	0
5666	1	107554	121017	2	8			338847	1	1	3.87328	2.56495	136.667	72.6667	1	0	1	1	1	47	3	2	9	5	3	0	1	2	2	9	9	2	0	1
5674	1	14909.3	17097.5	2	11			49069.8	1	1	4.86753	8.07091	142	79.3333	1	1	1	0	1	85	6	1	9	5	5	0	3	1	4	1	9	3	0	1
5678	1	9029.5	9664.96	1	12	24777.2	13915.6	29574.8	1	1	-0.562119	3.18635	117	82	1	0	1	1	1	40	3	1	1	0	9	0	2	2	2	1	1	9	0	1
5681	1	13364.8	15326.4	2	11	32307.6	18627.7	43986.7	1	1	3.78396	6.6996	140	64.6667	1	0	1	1	1	85	6	1	9	4	9	0	3	1	4	1	9	2	0	1
5683	1	11835.7	12566	2	7	0	0	39582.9	1	1	3.20923	4.66749	146.667	60.6667	1	0	1	1	1	76	6	2	4	3	9	0	2	2	4	4	9	2	1	0
5686	1	106140	115647	1	1	267036	117388	333065	1	1	3.77712	6.60618	121.333	80	1	0	1	1	1	46	3	1	9	5	4	0	2	2	2	1	9	9	0	1
5705	1	39107.7	41624.8	1	5	83218.7	35683	113220	1	1	2.8679	4.89035	110.667	68	0	0	0	0	0	36	2	1	4	4	3	0	1	1	2	0	1	3	0	1
5709	1	110250	120125	2	10			321935	1	1	-0.562119	2.95491	124	76.6667	0	0	0	0	0	22	1	1	9	3	4	0	1	2	1	9	1	2	0	1
5710	1	47312.2	56652.9	1	1			197719	1	1	3.00519	5.71314	103.333	66.6667	0	0	0	0	0	60	5	1	9	4	9	0	3	1	3	1	1	2	0	1
5718	1	18575.6	19256.1	1	4			64122.8	1	1	5.54689	8.60795	104.667	72	0	0	0	0	0	40	3	2	1	3	4	0	3	2	2	1	9	3	0	1
5725	1	37910.4	40250.4	1	2	88069.5	45997.9	140474	1	1	5.93036	6.7786	138	81.3333	1	1	1	0	1	69	5	1	9	0	5	0	2	2	4	4	1	3	0	1
5728	1	104817	114206	2	11			306071	1	1	4.49647	5.96358	107.333	71.3333	0	0	0	0	0	33	2	1	9	0	5	0	2	1	1	0	1	3	0	1
5732	1	5500.74	5530.9	1	7			17588.3	1	1	5.49746	6.67621	121.333	28.6667	0	0	0	0	0	19	1	1	4	4	9	0	0	2	1	9	9	9	0	1
5740	1	18768.9	18463.1	2	7			50219.8	1	1	2.67	5.94017	143	86	1	1	1	0	1	45	3	1	4	4	4	0	2	1	2	1	9	4	0	1
5746	1	18612.1	19112.4	1	11			52559	1	1	3.641	5.96355	108	73.3333	0	0	0	0	0	23	1	2	1	3	3	0	1	2	1	1	9	2	0	1
5761	1	32396.5	36995.8	2	6	83899.2	46040.9	103958	1	1	4.11952	5.77861	114.667	79.3333	0	0	0	0	0	52	4	2	4	5	5	0	2	2	3	9	9	3	0	1
5763	1	19793.7	20254.6	1	4			55700	1	1	-0.562119	3.55277	122	72.6667	0	0	0	0	0	37	2	2	1	5	4	0	2	2	2	1	1	4	0	1
5765	1	46927.6	54220.2	1	10			162661	1	1	4.35978	8.63052	141.333	60	1	0	1	1	1	61	5	2	9	5	5	0	3	2	3	1	9	3	0	1
5768	1	14403.1	14173.1	2	2	46972.8	23462.8	38975.9	1	1	2.00821	4.22829	133	86	1	0	1	1	1	29	1	2	1	4	9	0	3	2	1	1	9	9	0	1
5777	1	57758.4	75672.7	1	11			264098	1	1	3.11129	6.54195	134	67.3333	1	0	1	1	1	60	5	1	9	4	4	0	2	1	3	1	1	3	0	1
5779	1	52500	59620.4	3	1			178861	1	1	2.25549	5.72466	107	68	0	0	0	0	0	22	1	2	9	5	5	0	3	2	1	9	9	3	0	1
5782	1	1936.09	1905.16	2	3	4987.65	2639.96	5239.19	1	1	4.04358	3.42491	98.6667	73.3333	0	0	0	0	0	31	2	2	1	3	4	0	3	2	1	1	9	2	0	1
5783	1	43095.4	45302.2	1	12	99131.3	53226.5	168524	1	1	3.58074	7.88231	134	74	1	0	1	1	1	26	1	2	4	5	4	0	3	2	1	4	9	2	0	1
5794	1	14403.1	14173.1	2	2			38975.9	1	1	2.5416	-0.867501	116	62	0	0	0	0	0	39	2	2	1	3	9	0	3	2	2	1	9	2	0	1
5802	1	5497.76	5462.5	3	1			15295	1	1	6.06432	7.33171	112.667	70.6667	0	0	0	0	0	18	1	2	4	4	3	0	0	2	1	9	9	4	0	1
5806	1	37285.6	39587.1	1	6	84674.2	44629.6	138159	1	1	6.17254	7.79647	132	76.6667	1	0	1	1	1	67	5	1	9	4	3	0	2	1	4	1	9	4	0	1
5811	1	112221	112897	1	11			316112	1	1	-0.562119	5.6054	116	75.3333	0	0	0	0	0	44	3	2	9	4	5	0	2	2	2	1	9	3	0	1
5813	1	18407.7	19261.2	2	10	53485.9	26248.7	52968.3	1	1	4.61512	6.20051	120.667	72	0	0	0	0	0	36	2	2	1	3	3	0	3	2	2	1	9	2	1	0
5814	1	21071.2	22779.2	1	7			61959.5	1	1	4.1	5.14959	142	83.3333	1	1	1	0	1	49	3	1	4	5	9	0	1	2	2	4	9	4	1	0
5832	1	100933	112559	1	1	303193	124433	337677	1	1	1.42311	3.65222	122.667	92.6667	1	0	1	1	1	39	2	2	9	4	3	0	3	2	2	1	9	3	0	1
5839	1	101277	110349	2	6			317805	1	1	-0.562119	8.23616	116	74	0	0	0	0	0	42	3	1	9	0	5	0	3	2	2	4	1	3	0	1
5842	1	38146.9	46022	3	1	108247	48749.2	138066	1	1	4.01818	3.82428	176.667	88	1	1	1	0	1	60	5	2	9	5	9	0	1	2	3	1	9	4	0	1
5843	1	10513.3	11020.4	2	6	22584.7	12170	33722.5	1	1	-0.562119	5.09375	139	81	1	1	1	0	1	56	4	1	1	5	9	0	2	2	3	4	1	9	0	1
5848	1	6703.21	6909.65	2	12			19347	1	1	4.1089	4.60597	116	71.3333	0	0	0	0	0	18	1	2	4	5	9	0	0	2	1	9	9	2	0	1
5849	1	6363.38	7211.78	2	1			21635.3	1	1	1.00063	5.77657	115.333	64	0	0	0	0	0	36	2	2	9	5	5	0	3	2	2	1	1	2	0	1
5855	1	17917.2	17630.9	1	3			48485.1	1	1	1.97685	5.47646	108	56	0	0	0	0	0	22	1	2	1	4	9	0	2	2	1	9	1	2	0	1
5862	1	48548.6	62991.8	1	11			204723	1	1	1.00796	5.31296	127.333	68	0	0	0	0	0	75	6	2	9	5	9	0	3	2	4	1	9	2	0	1
5863	1	97049.7	105743	1	1	252091	118313	283391	1	1	3.84908	6.82876	122.667	72	0	0	0	0	0	31	2	1	9	5	4	0	3	2	1	1	1	3	1	0
5864	1	2799.31	2793.26	1	4	8113.13	5359.59	8882.57	1	1	-0.562119	3.46449	112	66	1	1	0	0	0	18	1	1	1	3	4	0	0	2	1	4	9	9	0	1
5867	1	7136.95	7958.99	2	5			23877	1	1	1.66959	4.92588	110.667	55.3333	0	0	0	0	0	21	1	2	9	5	3	0	1	2	1	9	3	4	0	1
5880	1	6194.35	6624.48	1	8	17831.5	6821.07	19873.4	1	1	4.28221	7.78987	111.333	70	0	0	0	0	0	23	1	2	9	1	5	0	3	2	1	0	9	3	0	1
5883	1	6096.54	6923.4	1	7			20770.2	1	1	2.67553	5.8693	102	47.3333	0	0	0	0	0	30	2	2	9	3	5	0	3	2	1	1	1	4	0	1
5884	1	2462.47	2637.63	1	4			8361.27	1	1	-0.562119	0.41871	140	54	1	0	1	1	1	74	6	2	1	4	9	0	3	2	4	4	1	2	0	1
5890	1	27570.1	28282.1	3	1	79564.5	33328.2	88523.1	1	1	4.93029	7.44132	106	64.6667	0	0	0	0	0	18	1	2	2	5	9	0	0	2	1	9	1	3	0	1
5891	1	12602.8	13082.7	1	5	0	0	45004.5	1	1	3.12236	5.46806	209	82	1	1	1	0	1	77	6	1	4	0	9	0	1	1	4	0	3	9	1	0
5902	1	69029.8	71244.3	2	7			213733	1	1	3.37143	6.38111	98	62	0	0	0	0	0	38	2	2	2	3	9	0	3	2	2	4	9	9	0	1
5913	1	7357.17	7657.31	2	1	19348.6	7503.83	22971.9	1	1	2.21157	5.61953	114.667	59.3333	0	0	0	0	0	27	1	2	9	4	4	0	3	2	1	1	9	2	0	1
5922	1	8542	8580.41	2	6			26256.1	1	1	-0.562119	-0.867501	114.667	80	1	0	1	1	1	44	3	1	1	4	5	0	3	2	2	1	1	9	0	1
5929	1	24446.5	25698.3	3	1	56233.7	28889.7	95597.8	1	1	2.31649	4.84127	116	80.6667	1	0	1	1	1	34	2	2	4	3	4	0	2	2	1	1	9	2	0	1
5934	1	17653.3	19602.3	1	12			53906.2	1	1	3.28091	5.96615	102.667	58	0	0	0	0	0	24	1	2	1	3	4	0	2	2	1	1	1	3	0	1
5937	1	2264.95	2353.8	2	3			8450.14	1	1	4.84882	6.14165	112	76	0	0	0	0	0	18	1	2	1	3	9	0	0	2	1	9	9	9	0	1
5946	1	45097.5	55979.9	1	5	138202	68501.5	181935	1	1	6.60394	4.31348	133.333	61.3333	1	0	1	1	1	78	6	2	9	5	9	0	3	2	4	0	1	4	0	1
5947	1	10153.8	10780.3	2	4			33957.9	1	1	2.8937	5.11506	134	85	1	1	1	0	1	83	6	2	4	4	9	0	1	2	4	4	3	4	0	1
5960	1	83180	94074.5	1	11	200689	97572.3	263409	1	1	6.12492	6.79133	118.667	78.6667	0	0	0	0	0	40	3	2	9	3	3	0	2	2	2	4	9	2	0	1
5962	1	20943.7	27174.5	1	10	81015.9	34668.6	88317.1	1	1	4.23671	4.94164	130	54.6667	1	1	1	0	1	81	6	2	9	4	3	0	3	2	4	1	1	3	0	1
5966	1	7960.29	8344.28	2	7	0	0	25533.5	1	1	3.62007	6.06655	140.667	80	1	1	1	0	1	57	4	1	1	3	9	0	3	2	3	1	9	9	0	1
5976	1	12618.6	13181.1	1	4	29687.3	16374.3	40334	1	1	4.0644	5.6488	125.333	61.3333	1	1	0	0	0	47	3	1	1	4	9	0	1	2	2	1	9	2	0	1
5991	1	1407.43	1420.81	2	2	3703.62	1882.12	3907.22	1	1	2.30259	5.72685	100	62.6667	0	0	0	0	0	32	2	2	1	3	9	0	3	2	1	1	9	9	1	0
5995	1	90161.5	101625	2	11			272355	1	1	-0.562119	0.81978	113.333	62.6667	0	0	0	0	0	25	1	1	9	3	4	0	1	2	1	9	1	4	0	1
5996	1	10077.6	10461.4	2	12			35987.2	1	1	1.66771	4.04305	129.333	56	1	1	0	0	0	68	5	1	4	3	4	0	3	2	4	1	9	9	0	1
6000	1	64586	80171.2	2	3	239016	122927	260556	1	1	5.07449	6.11613	152.667	50	1	1	1	0	1	77	6	2	9	3	9	0	3	2	4	1	9	2	0	1
6003	1	19019.5	19194.1	1	7			52208.1	1	1	2.49238	2.51204	114.667	58.6667	0	0	0	0	0	46	3	1	4	3	9	0	2	2	2	9	9	9	0	1
6009	1	2381.86	2376.72	2	3			7557.96	1	1	3.03303	5.00133	120	61.3333	0	0	0	0	0	18	1	1	1	4	9	0	0	2	1	9	1	9	1	0
6016	1	43326.3	46152.9	1	5			125536	1	1	2.67415	6.03069	118.667	78	1	1	0	0	0	33	2	1	4	5	4	0	3	1	1	0	9	9	0	1
6021	1	11069	11837.7	1	2			35513	1	1	-0.562119	2.38876	110	51.3333	0	0	0	0	0	28	1	2	2	3	4	0	2	2	1	0	9	2	0	1
6027	1	59549.6	62846.6	2	7	135580	72688.8	202366	1	1	4.05318	4.6488	168.667	102.667	1	1	1	0	1	55	4	2	2	3	9	0	3	2	3	1	9	3	0	1
6034	1	15725.6	16453.3	2	2			45246.5	1	1	4.01458	5.38907	146	55.3333	1	0	1	1	1	26	1	2	1	4	9	0	3	2	1	1	1	9	0	1
6037	1	10177.8	10223.6	1	6	0	0	31284.2	1	1	1.78675	6.15698	119.333	77.3333	0	0	0	0	0	45	3	1	1	3	9	0	1	2	2	4	1	3	0	1
6046	1	7356.19	7694.4	2	11	17280.4	7730.56	24468.2	1	1	3.24649	4.89784	130	78.6667	1	0	1	1	1	19	1	1	4	4	9	0	0	2	1	9	9	2	0	1
6053	1	2772.03	2900.3	2	6	7560.22	4003.38	7975.84	1	1	5.9593	7.92299	108	70.6667	0	0	0	0	0	29	1	2	1	3	9	0	3	2	1	1	1	2	0	1
6058	1	7008.15	7332.48	1	6	17792.7	7756.25	23317.3	1	1	2.29958	5.89432	121.333	78.6667	0	0	0	0	0	19	1	1	4	5	9	0	0	2	1	9	9	3	0	1
6061	1	5703.19	5949.21	2	7	14830.2	6210.45	18918.5	1	1	3.57403	6.69703	116.667	66	0	0	0	0	0	19	1	1	4	5	4	0	0	2	1	9	1	4	0	1
6066	1	60832.8	62706.9	2	5			210068	1	1	5.53733	7.834	128.667	82	1	0	1	1	1	59	4	1	9	4	5	0	3	2	3	1	1	3	0	1
6069	1	102634	114591	2	1			330022	1	1	4.56362	3.93241	123.333	74	0	0	0	0	0	42	3	1	9	3	3	0	2	2	2	4	1	4	0	1
6075	1	35277.6	37548.2	1	9	75068.5	32005.7	102131	1	1	4.35157	2.10291	126.667	73.3333	0	0	0	0	0	38	2	1	4	3	4	0	3	2	2	1	1	3	0	1
6078	1	84830.9	92429.6	1	9	220353	100743	247711	1	1	3.45632	7.58376	118.667	59.3333	0	0	0	0	0	23	1	1	9	5	5	0	3	2	1	9	1	3	0	1
6079	1	5194.19	5563.64	1	4			17636.8	1	1	1.70111	3.77046			1	1	0	0	0	64	5	2	1	4	9	0	3	2	3	1	9	3	0	1
6080	1	1465.68	1442.26	1	12			3966.23	1	1	4.00369	6.69827	106	50.6667	0	0	0	0	0	30	2	2	1	3	9	0	3	2	1	4	1	9	0	1
6081	1	36576.5	41944.9	2	11			120382	1	1	-0.562119	1.8516	132.667	71.3333	1	0	1	1	1	70	6	1	9	4	5	0	2	1	4	1	9	4	0	1
6086	1	73539.5	77611.1	2	3	164855	88545.8	249908	1	1	4.99484	5.2918	130.667	86	1	0	1	1	1	57	4	2	9	5	3	0	3	2	3	1	9	3	0	1
6089	1	38833.1	44867.8	2	11			145820	1	1	2.36931	5.70744	143.333	72.6667	1	0	1	1	1	74	6	2	9	3	4	0	3	2	4	1	1	2	0	1
6096	1	10519.6	10348.2	2	5			35597.7	1	1	-0.562119	-0.867501	116	66	1	1	0	0	0	70	6	1	4	4	9	0	3	1	4	1	9	2	1	0
6099	1	13951.2	14933.1	2	8			53311	1	1	2.99723	4.70048	111.333	68.6667	0	0	0	0	0	23	1	1	1	5	9	0	1	2	1	1	9	2	0	1
6102	1	22352.1	23496.6	2	4	0	0	66025.6	1	1	5.0117	5.97785	108	79.3333	0	0	0	0	0	42	3	2	4	4	4	0	3	2	2	1	9	3	0	1
6110	1	8503.74	9094.24	1	5	0	0	27282.7	1	1	3.12676	7.15086	107.333	54	0	0	0	0	0	31	2	2	9	3	5	0	3	2	1	1	1	3	0	1
6115	1	25165.9	28393.7	1	12			92279.4	1	1	3.62966	4.14313	180	75.3333	1	1	1	0	1	81	6	2	9	3	4	0	2	2	4	4	1	3	0	1
6117	1	65802.9	74727.6	1	8			240623	1	1	4.13996	6.85541	116	63	0	0	0	0	0	57	4	2	9	3	4	0	2	2	3	1	1	4	0	1
6123	1	38097.5	40783.9	1	2	92572.9	53438.4	114603	1	1	5.33272	6.20658	146.667	78.6667	1	1	1	0	1	58	4	2	4	4	4	0	3	2	3	0	9	4	0	1
6125	1	22352.1	22820.6	2	4			64125.8	1	1	5.05777	5.40304	189.333	100	1	1	1	0	1	55	4	2	4	5	9	0	3	2	3	9	9	9	0	1
6131	1	12082.9	13023.8	2	11			44802	1	1	1.84214	4.39198	147.333	76	1	1	1	0	1	63	5	1	4	0	9	0	1	2	3	0	9	2	0	1
6138	1	10885.8	13034.9	2	9	38747.6	18366.8	37410.3	1	1	4.68647	5.51556	134.667	56	1	1	1	0	1	70	6	1	9	3	9	0	2	1	4	4	1	2	0	1
6143	1	15298.8	15859.2	1	13			43612.7	1	1	4.30136	9.19014	106	62	0	0	0	0	0	23	1	2	1	3	4	0	3	2	1	1	1	2	0	1
6160	1	2127.86	2237.67	1	4			6892.03	1	1	-0.562119	5.87043	130	72	1	0	1	1	1	64	5	1	1	3	9	0	2	2	3	1	9	9	0	1
6162	1	32624.2	36533.6	2	1	79022.8	39844.8	104851	1	1	3.04357	7.79647	100	71.3333	1	1	0	0	0	72	6	1	9	4	5	0	2	1	4	1	9	3	0	1
6169	1	41187.8	53042	1	11			152231	1	1	1.37877	4.43331	111.333	62.6667	0	0	0	0	0	79	6	1	9	3	9	0	3	1	4	1	9	2	0	1
6178	1	7417.96	8223.11	2	6			27382.9	1	1	5.71492	7.5807	91.3333	67.3333	0	0	0	0	0	40	3	2	1	1	4	0	3	2	2	1	1	3	0	1
6189	1	1903.27	2038.65	1	13	4065.61	2625.33	6462.51	1	1	4.46245	6.04973	164.667	65.3333	1	1	1	0	1	67	5	2	1	4	4	0	3	2	4	1	9	3	0	1
6196	1	42515.7	45140	1	1			157539	1	1	4.55923	4.36919	138.667	76	1	0	1	1	1	65	5	1	9	3	3	0	3	2	4	1	1	3	1	0
6198	1	48548.6	64085.1	1	11			208277	1	1	3.42524	5.75387	189.333	84.6667	1	1	1	0	1	73	6	2	5	5	9	0	3	2	4	1	9	9	1	0
6199	1	33236.5	33187.1	1	8	93622.1	42233.7	111177	1	1	3.95086	7.73543	124	82.6667	1	1	1	0	1	54	4	1	9	4	5	0	3	2	3	4	9	9	0	1
6200	1	96646.4	116716	1	11	316277	101575	352482	1	1	3.44967	5.49084	119.333	76	0	0	0	0	0	19	1	1	5	5	9	0	0	2	1	9	1	9	0	1
6201	1	26677.9	31944.9	2	7	69097.3	36983.6	91681.8	1	1	1.26695	6.56059	153	67	1	1	1	0	1	70	6	1	2	3	9	0	3	2	4	1	9	2	0	1
6209	1	92593	105151	1	8			294423	1	1	2.03732	4.90527	168	93	1	0	1	1	1	44	3	2	9	3	5	0	3	2	2	0	1	3	1	0
6211	1	2869.77	2982.35	1	3			10706.7	1	1	4.35286	6.04501	118	78.6667	0	0	0	0	0	18	1	2	1	3	4	0	0	2	1	4	9	4	0	1
6212	1	10874.7	14247.6	3	1	0	0	40890.6	1	1	-0.562119	2.33214	132.667	48.6667	1	0	1	1	1	82	6	1	9	3	4	0	2	2	4	1	1	2	1	0
6213	1	14774.9	15925.6	1	2	40694.9	20005.4	54783.9	1	1	3.52342	6.52942	138.667	82.6667	1	1	1	0	1	69	5	1	4	4	9	0	2	2	4	1	9	4	0	1
6217	1	18591	19090.6	1	4			52499.2	1	1	1.96571	3.21607	106	58.6667	0	0	0	0	0	27	1	2	1	3	9	0	3	2	1	9	9	9	0	1
6218	1	77811.5	87551.7	2	4			262655	1	1	3.85121	5.89471	112	64	0	0	0	0	0	30	2	2	9	5	5	0	3	2	1	9	1	3	1	0
6219	1	37494.4	36883.5	2	11			100323	1	1	4.2312	6.91254	114.667	81.3333	1	0	1	1	1	38	2	1	4	4	9	0	3	1	2	0	9	3	1	0
6220	1	80032.9	79913.9	1	1	189695	91038.6	214169	1	1	3.62807	5.52593	122	80.6667	1	0	1	1	1	23	1	1	9	5	9	0	3	2	1	1	1	2	1	0
6222	1	1926.88	2003.21	2	6	4272.46	2625.88	6350.17	1	1	4.20812	4.17454	163.333	82	1	1	1	0	1	61	5	2	1	4	5	0	3	2	3	4	9	2	1	0
6226	1	22995.7	24415.1	1	1	0	0	70071.4	1	1	2.7782	0.845868	176	0	1	0	1	1	1	83	6	1	9	5	5	0	3	2	4	4	1	2	1	0
6232	1	37910.4	42760.1	1	7			149233	1	1	2.44495	6.38519	136	76.6667	1	1	1	0	1	67	5	1	9	3	3	0	1	2	4	4	9	2	1	0
6243	1	6837.14	7764.44	2	12			23293.3	1	1	1.8563	5.18403	98.6667	55.3333	0	0	0	0	0	27	1	2	9	5	5	0	3	2	1	1	9	4	1	0
6247	1	9620.28	10369.5	2	8	26497.3	13335.1	35671	1	1	4.23193	6.00635	134	80	1	1	1	0	1	61	5	1	4	3	9	0	2	2	3	1	1	2	1	0
6283	1	2270.81	2327.84	1	3	4134.39	3034.38	7169.74	1	1	4.38452	5.65948	163.333	88	1	1	1	0	1	79	6	1	1	3	9	0	3	2	4	1	9	9	0	1
6285	1	6140.89	7483.16	2	4			27837.4	1	1	-0.562119	5.63218	100.667	53.3333	0	0	0	0	0	27	1	2	4	5	0	0	3	2	1	9	9	4	0	1
6289	1	11835.7	13437.8	2	12			42329.1	1	1	1.60944	2.84491	139.333	75.3333	1	0	1	1	1	68	5	2	4	3	3	0	3	2	4	1	9	9	0	1
6291	1	2037.55	2033.15	1	13			6465.41	1	1	3.39853	4.77542			0	0	0	0	0	19	1	1	1	5	9	0	0	2	1	9	1	9	0	1
6294	1	26054.6	26716.9	2	12			75074.4	1	1	2.54239	3.87162			0	0	0	0	0	51	4	2	4	5	4	0	1	2	3	9	9	2	0	1
6297	1	41430.7	54689.4	2	8			164068	1	1	4.59279	5.2776	104	72.6667	0	0	0	0	0	63	5	2	9	3	4	0	3	2	3	1	1	3	0	1
6299	1	30658	40469.1	2	4	0	0	131525	1	1	4.56653	6.64647	168	52	1	1	1	0	1	76	6	2	9	4	9	0	3	2	4	1	1	4	0	1
6305	1	17123.3	20000.5	2	3	48052.7	21978.2	71401.9	1	1	2.81481	5.63818	116.667	83.3333	1	0	1	1	1	33	2	1	1	0	9	0	1	2	1	1	9	4	0	1
6309	1	13294.1	16502.1	2	9			53631.8	1	1	3.54933	6.37781	135.333	61.3333	1	1	1	0	1	80	6	2	5	4	9	0	3	2	4	4	9	9	0	1
6312	1	83570.8	83446.5	1	1	179309	83343.7	223637	1	1	4.88636	6.58075	114.667	67.3333	1	1	0	0	0	26	1	1	9	3	3	0	3	2	1	4	1	3	0	1
6326	1	50793.9	57719.3	1	2	124681	52440.3	156997	1	1	1.99198	6.00635	111.333	70	0	0	0	0	0	32	2	1	4	5	9	0	3	2	1	9	9	2	0	1
6327	1	21547	22877	1	11	0	0	65656.9	1	1	0.912283	5.47847	129.333	72.6667	1	1	0	0	0	78	6	1	9	4	3	0	2	2	4	1	9	2	0	1
6339	1	4834.93	5084.43	1	3	17805.7	8484.83	15660.1	1	1	4.82599	5.99016	174.667	0	1	1	1	0	1	62	5	1	1	3	9	0	2	2	3	1	9	9	0	1
6344	1	48548.6	56093.1	1	11			182303	1	1	2.00418	5.7262	158.667	75.3333	1	0	1	1	1	77	6	2	9	4	9	0	3	2	4	1	9	2	0	1
6352	1	10822.3	12206.8	2	7			35033.5	1	1	1.90658	1.59737	125	76	1	1	0	0	0	82	6	1	2	3	9	0	2	2	4	1	9	2	0	1
6376	1	2080.26	2517.05	1	4	4605.81	2817.75	7752.53	1	1	1.7492	3.61738	146.667	0	1	0	1	1	1	80	6	1	1	3	5	0	1	2	4	4	9	9	0	1
6377	1	80251.5	80735.2	1	12			242206	1	1	3.17388	5.79606	114	59.3333	0	0	0	0	0	29	1	2	9	3	4	0	1	2	1	1	9	3	0	1
6382	1	8274.57	9396.83	1	12			28190.5	1	1	3.39115	6.88653	111.333	64.6667	0	0	0	0	0	20	1	2	9	5	4	0	3	2	1	1	1	3	0	1
6383	1	10225.4	10500.2	1	3			34965.8	1	1	5.15329	5.83481	138	81.3333	1	1	1	0	1	54	4	2	1	4	9	0	1	2	3	4	9	9	0	1
6395	1	20272.7	24582.2	2	4			66863.7	1	1	3.95086	1.48387	147.333	87.3333	1	1	1	0	1	59	4	1	4	5	9	0	3	2	3	9	9	3	0	1
6397	1	14704.1	15384.6	2	3			42307.5	1	1	-0.562119	-0.867501	96.6667	68.6667	0	0	0	0	0	23	1	2	1	4	9	0	2	2	1	9	9	9	0	1
6401	1	80032.9	82498.5	2	12	196677	92038.4	221096	1	1	4.58415	-0.867501	114.667	52	0	0	0	0	0	20	1	1	9	4	3	0	1	2	1	9	1	3	0	1
6408	1	2363.39	2436.62	1	12			7748.45	1	1	5.36129	5.49717	125.333	61.3333	0	0	0	0	0	19	1	1	1	5	9	0	0	2	1	9	9	9	0	1
6412	1	1729.91	1739.98	2	7	4560.97	2848.79	6246.51	1	1	3.23514	7.25982	104	50.6667	0	0	0	0	0	19	1	2	1	5	9	0	0	2	1	1	9	9	0	1
6419	1	38699.3	41285.7	1	7	98230.3	43353.7	123857	1	1	4.17208	5.97549	118.667	65.3333	1	1	0	0	0	69	5	2	9	5	4	0	3	2	4	1	9	2	0	1
6428	1	8797.24	9247.67	1	5	18025.8	11112.3	30794.7	1	1	6.27161	4.06044	102.667	74	0	0	0	0	0	53	4	2	1	3	4	0	3	2	3	0	1	4	0	1
6437	1	54112.5	65461.3	1	11	139047	65016	210785	1	1	6.59659	9.08817	122.667	80.6667	1	0	1	1	1	51	4	2	9	4	9	0	1	2	3	4	1	9	0	1
6438	1	14631.3	14397.6	1	10			39593.3	1	1	2.55179	6.88346	100	57.3333	0	0	0	0	0	31	2	2	1	3	9	0	3	2	1	1	9	9	0	1
6445	1	15131.7	16065.7	1	12	34363.5	21525.5	46108.6	1	1	4.13196	4.94876	140	56.6667	1	0	1	1	1	81	6	1	9	3	3	0	2	1	4	1	9	2	0	1
6461	1	42362.8	47720.4	1	8			143161	1	1	3.23868	7.15851	181.333	91.3333	1	1	1	0	1	66	5	2	2	4	3	0	3	2	4	1	9	3	0	1
6479	1	29985.3	30590	3	1	72149.1	32560.6	92381.9	1	1	3.46886	5.90263	120	80.6667	1	0	1	1	1	18	1	1	9	5	9	0	0	2	1	9	1	3	0	1
6508	1	3287.92	3307.06	2	4	8008.72	5322.06	11872.3	1	1	4.09601	6.2106	106	60	0	0	0	0	0	19	1	2	1	4	3	0	0	2	1	0	9	4	0	1
6510	1	27197.2	28375.5	2	5			79735	1	1	3.32934	4.72801	130.667	86.6667	1	0	1	1	1	40	3	2	4	4	4	0	2	2	2	4	1	2	0	1
6517	1	85160.7	103021	2	8			288459	1	1	1.5707	5.88148			1	1	0	0	0	42	3	2	5	4	9	0	3	2	2	1	9	9	0	1
6522	1	17123.3	20000.5	2	3	45076.6	23114.9	71401.9	1	1	2.40333	6.61905	112	60	0	0	0	0	0	20	1	1	1	5	3	0	3	2	1	9	9	2	0	1
6526	1	5946.69	6691.07	3	1	0	0	20073.2	1	1	3.6055	6.88244	100.667	54	0	0	0	0	0	37	2	2	9	5	5	0	3	2	2	1	1	3	0	1
6529	1	13294.1	17548.5	2	9			57032.6	1	1	2.52252	6.09546	140	74	1	1	1	0	1	81	6	2	2	5	9	0	3	2	4	9	9	2	0	1
6545	1	8644.17	9233.12	1	13			28253.3	1	1	5.49717	4.49758	112	83.3333	1	0	1	1	1	51	4	1	1	3	5	0	2	2	3	1	9	2	1	0
6548	1	128170	132171	1	2	0	0	354219	1	1	4.3412	7.90839	109.333	60.6667	0	0	0	0	0	37	2	1	2	5	4	0	1	2	2	9	9	2	0	1
6549	1	6016.22	6769.3	2	7			20307.9	1	1	4.15009	6.10164	100	55.3333	0	0	0	0	0	29	1	2	2	3	4	0	3	2	1	1	1	3	0	1
6553	1	2715.61	3028.67	2	12	7203.62	3989.57	9600.9	1	1	2.46385	5.85902	121.333	70.6667	0	0	0	0	0	68	5	2	1	4	9	0	3	2	4	4	3	2	0	1
6557	1	13364.8	15074.5	2	3	31060.8	19855.5	43263.9	1	1	3.76422	5.00723	98	70	1	1	0	0	0	80	6	1	9	4	4	0	2	2	4	1	9	2	0	1
6562	1	29796.3	31740.2	2	4			86333.3	1	1	3.32719	5.55895	119.333	60.6667	0	0	0	0	0	32	2	1	4	5	9	0	3	2	1	9	9	9	0	1
6573	1	4600.68	4706.58	2	9			13178.4	1	1	3.75677	5.20949	113.333	54.6667	0	0	0	0	0	18	1	2	4	4	9	0	0	2	1	9	9	3	0	1
6584	1	85122.3	95777.6	1	1			287333	1	1	4.02499	5.96474	104.667	71.3333	0	0	0	0	0	28	1	2	9	3	4	0	3	2	1	9	1	2	0	1
6594	1	3979.47	4002.63	2	8			14369.4	1	1	2.87695	7.44542	81.3333	48.6667	0	0	0	0	0	19	1	2	1	5	3	0	0	2	1	1	1	9	0	1
6595	1	9450.72	10110.1	1	2			32150	1	1	2.11986	5.65948	105.333	70	0	0	0	0	0	18	1	1	4	5	9	0	0	2	1	9	1	2	0	1
6601	1	33110.1	34544.5	1	13			128506	1	1	2.14242	5.50244	120.667	73.3333	0	0	0	0	0	31	2	2	4	4	4	0	3	2	1	4	9	2	0	1
6608	1	21554.8	24319.4	1	1	57201	28217	79038	1	1	3.34674	5.44626	160.667	59.3333	1	1	1	0	1	84	6	2	9	5	9	0	2	2	4	4	1	4	0	1
6612	1	3082.57	3157.68	1	3			11336.1	1	1	3.66356	6.51175	99.3333	60	0	0	0	0	0	18	1	2	1	4	3	0	0	2	1	0	9	2	0	1
6613	1	25101.9	28321.4	2	10			92044.6	1	1	2.66026	5.35186	150	48	1	1	1	0	1	80	6	2	9	5	4	0	3	2	4	0	9	2	0	1
6637	1	42294.8	47606.3	2	6	97833.5	52372.4	153292	1	1	2.66862	7.82883	144	74	1	1	1	0	1	57	4	2	9	4	4	0	2	2	3	1	9	9	0	1
6644	1	77764.1	86823.6	1	7			232687	1	1	3.19335	4.67348	116	56	0	0	0	0	0	31	2	1	9	3	3	0	1	2	1	1	1	2	0	1
6663	1	6526.84	7895.69	2	8			23687.1	1	1	2.10657	3.10906	105.333	69.3333	0	0	0	0	0	25	1	2	5	4	9	0	3	2	1	1	9	4	0	1
6666	1	2616.21	2802.3	1	3	7087.65	4002.08	8883.28	1	1	4.96543	6.81344	164.667	63.3333	1	1	1	0	1	72	6	2	1	4	9	0	2	2	4	4	9	4	0	1
6670	1	7591.37	7942.65	2	3	17820.6	9319.81	26449	1	1	2.99523	4.95414	110.667	72.6667	0	0	0	0	0	52	4	2	1	3	9	0	3	2	3	1	9	2	0	1
6673	1	12797.6	12978.7	1	10	38078	25382.6	40883	1	1	4.1889	6.18693	158	48.6667	1	1	1	0	1	79	6	2	4	4	9	0	3	2	4	4	9	9	0	1
6678	1	6610.26	6642.17	2	5			18598.1	1	1	4.24262	-0.867501	95.3333	62	0	0	0	0	0	19	1	2	4	5	9	0	0	2	1	9	1	4	0	1
6683	1	9503.44	9724.7	2	10	21818.9	12113.5	32383.3	1	1	3.157	7.69621	104.667	64	0	0	0	0	0	42	3	2	1	4	9	0	3	2	2	1	9	3	0	1
6686	1	7880.89	7992.42	3	1	19422.7	11749.4	25176.1	1	1	2.4647	4.72916	136	64.6667	1	1	1	0	1	63	5	2	4	4	3	0	1	2	3	4	9	9	0	1
6692	1	80085.7	80568.4	1	8	171136	93857.2	225592	1	1	3.55535	4.99043			0	0	0	0	0	43	3	2	9	5	5	0	3	2	2	1	1	3	0	1
6694	1	36292.9	38213.2	2	5	90128.9	38567.7	115404	1	1	2.93651	5.36929	119.333	47.3333	0	0	0	0	0	18	1	1	9	3	4	0	0	2	1	9	9	3	0	1
6702	1	18780.2	19046.5	2	4	43193.7	24389.2	53520.7	1	1	2.79667	6.72513	106.667	75.3333	0	0	0	0	0	44	3	2	4	4	9	0	3	2	2	4	9	4	0	1
6705	1	7506.89	7458.75	1	5	21437.9	12094.7	20884.5	1	1	4.27667	5.87493	106.667	56.6667	0	0	0	0	0	19	1	2	4	3	3	0	0	2	1	9	9	2	0	1
6707	1	2906.24	2956.22	1	3			10612.8	1	1	3.13549	4.89784	126	71.3333	0	0	0	0	0	18	1	2	1	4	3	0	0	2	1	9	1	4	0	1
6710	1	5750.63	6079.07	2	4			17021.4	1	1	3.82122	4.91523	112	56.6667	0	0	0	0	0	18	1	2	4	5	3	0	0	2	1	9	9	9	0	1
6711	1	19212.6	22198.3	1	8	51390.8	24687	72144.4	1	1	4.99721	7.23562	119.333	75.3333	1	1	0	0	0	84	6	2	9	3	4	0	1	2	4	4	1	3	0	1
6714	1	8409.35	8815	2	13	19853.8	11178.2	26973.9	1	1	2.56725	6.75705	134	82	1	1	1	0	1	51	4	1	1	3	9	0	3	2	3	0	9	9	0	1
6720	1	70081.5	78245.9	2	1	179896	77468.5	262124	1	1	1.81645	6.04021	158	88.6667	1	0	1	1	1	54	4	1	9	5	3	0	1	1	3	1	9	3	1	0
6726	1	80810.5	88260.6	2	1			236538	1	1	3.82035	5.71317	114.667	63.3333	0	0	0	0	0	20	1	1	9	5	3	0	1	2	1	1	1	9	0	1
6734	1	12602.8	15989.3	1	5	41234.5	17422.7	55003.2	1	1	4.96284	5.04343	145.333	68	1	0	1	1	1	71	6	1	4	5	9	0	1	2	4	0	9	2	0	1
6768	1	22954.2	23830.6	1	8			64819.3	1	1	3.32504	5.273	126	82	1	0	1	1	1	50	4	1	4	3	5	0	3	1	3	0	1	3	0	1
6772	1	71192.3	71621.4	2	3			214864	1	1	3.13157	5.7691	118.667	72	0	0	0	0	0	23	1	2	9	4	4	0	1	2	1	9	9	2	0	1
6775	1	31647.7	35696.2	2	4	81042.6	43575.7	102448	1	1	3.52959	5.83074	126	62	0	0	0	0	0	78	6	1	9	0	3	0	2	1	4	1	9	2	0	1
6795	1	95894.5	107066	1	7	246157	107457	358672	1	1	5.57215	7.36771	152	88	1	0	1	1	1	56	4	1	9	4	4	0	3	1	3	0	1	3	0	1
6801	1	47161.3	50313.2	2	3	119709	52833.4	150940	1	1	4.70012	5.88045	154	73.3333	1	1	1	0	1	69	5	2	9	3	4	0	1	2	4	1	1	2	0	1
6802	1	9288.38	10504.9	1	11			31514.8	1	1	2.51285	6.46725	125.333	72.6667	1	1	0	0	0	27	1	2	9	4	5	0	3	2	1	1	1	3	0	1
6823	1	2709.61	2863.55	1	3			9077.46	1	1	2.48491	3.83081	104	59.3333	0	0	0	0	0	60	5	2	1	4	4	0	3	2	3	0	1	2	0	1
6830	1	31347.6	34050.9	2	12			106579	1	1	2.35138	5.5835	94.6667	66	0	0	0	0	0	19	1	2	2	5	4	0	0	2	1	9	9	2	0	1
6832	1	4600.68	4706.58	2	9			13178.4	1	1	4.04568	5.41339	118.667	63.3333	0	0	0	0	0	19	1	2	4	5	3	0	0	2	1	9	9	4	0	1
6835	1	73031	78221	1	8	197798	93388.4	209632	1	1	4.29046	7.1695	116.667	67.3333	0	0	0	0	0	23	1	1	5	5	4	0	3	2	1	9	9	4	0	1
6838	1	38146.9	42971.4	3	1			128914	1	1	1.91839	4.78549	114	64.6667	1	1	0	0	0	67	5	2	9	4	9	0	1	2	4	1	9	4	0	1
6841	1	52607.9	58818.6	1	9			205277	1	1	1.46094	4.77068	124.667	84.6667	1	1	1	0	1	60	5	1	9	4	4	0	2	1	3	1	1	3	0	1
6844	1	106140	109115	1	1	254790	112429	314253	1	1	2.11505	2.08939	126	80.6667	1	1	1	0	1	42	3	1	9	4	4	0	3	2	2	1	9	3	0	1
6853	1	18442.9	19005.6	2	4			67849.9	1	1	3.03013	5.32788	130.667	76	1	0	1	1	1	33	2	1	1	3	9	0	3	2	1	1	9	4	0	1
6862	1	64764.8	68321.1	1	11	162177	75626.9	183101	1	1	-0.562119	7.56008	126	82	1	0	1	1	1	38	2	1	9	3	3	0	2	2	2	1	9	2	0	1
6870	1	1939.54	1935.35	2	6			6154.42	1	1	0.542324	3.67427	120	74	0	0	0	0	0	19	1	1	1	5	9	0	0	2	1	9	9	9	0	1
6873	1	33377.7	37000.5	1	4			101751	1	1	3.25694	1.06815	124.667	82	1	0	1	1	1	36	2	2	1	3	4	0	3	2	2	1	1	2	0	1
6877	1	13364.8	14966.4	2	3			42953.5	1	1	3.62833	6.87109	186.667	106.667	1	1	1	0	1	83	6	1	9	3	3	0	3	1	4	1	3	2	0	1
6903	1	7510.45	7712.31	2	6			25682	1	1	0.698135	6.45213	149.333	88	1	1	1	0	1	47	3	2	1	5	9	0	3	2	2	1	9	3	0	1
6907	1	7327.06	7666.11	2	13			25528.1	1	1	5.32301	1.23547	149.333	90	1	1	1	0	1	45	3	2	1	4	9	0	3	2	2	1	1	3	0	1
6908	1	104492	128611	1	11			344678	1	1	3.38541	4.89859	122.667	77.3333	0	0	0	0	0	20	1	1	9	5	9	0	1	2	1	9	9	9	0	1
6910	1	88477.4	90726.1	1	11	208589	99561.6	303932	1	1	1.07841	6.65693	125.333	86.6667	1	0	1	1	1	55	4	1	9	5	9	0	1	2	3	4	9	2	0	1
6916	1	118478	126897	1	11	298144	136515	340085	1	1	3.51244	7.84385	127.333	91.3333	1	0	1	1	1	31	2	1	9	4	5	0	3	2	1	1	9	2	0	1
6918	1	70081.5	72046.1	1	1	165642	75774.4	241354	1	1	4.00551	7.42655	114.667	72	0	0	0	0	0	52	4	1	9	3	3	0	2	1	3	1	1	3	0	1
6922	1	9113.96	9941.43	2	11			33105	1	1	5.64897	6.82763	114	66	0	0	0	0	0	55	4	2	1	3	3	0	3	2	3	1	9	3	0	1
6931	1	95379.6	102158	2	12	232473	99701.8	294214	1	1	4.36016	6.88731	102.667	62	0	0	0	0	0	45	3	1	9	3	4	0	3	2	2	1	1	3	0	1
6942	1	10219	10735.6	1	4			35749.7	1	1	3.64493	4.23295	108	66	1	1	0	0	0	47	3	2	1	5	9	0	1	2	2	1	1	9	0	1
6949	1	142307	155427	2	8	370538	166709	416544	1	1	1.63511	5.0689	125.333	66	0	0	0	0	0	39	2	1	2	3	9	0	2	2	2	1	9	9	0	1
6952	1	80289	106434	2	5			285243	1	1	4.88159	5.43891	135.333	78.6667	1	0	1	1	1	22	1	1	9	4	9	0	1	2	1	1	9	9	0	1
6954	1	8682.63	8765.18	1	3	17602.1	10016	29188.1	1	1	5.12289	5.50163	116	66	1	1	0	0	0	54	4	2	1	3	3	0	1	2	3	4	9	2	0	1
6956	1	28942.2	32644.6	2	8	74114.5	43458.6	93690.1	1	1	3.80488	6.62014	108.667	67.3333	0	0	0	0	0	70	6	1	9	3	4	0	2	1	4	1	1	3	0	1
6962	1	2127.86	2574.65	1	4			7929.93	1	1	-0.562119	1.89612	135.333	70	1	0	1	1	1	71	6	1	1	5	9	0	2	2	4	1	1	2	0	1
6971	1	31647.7	35696.2	2	5	81042.6	43575.7	102448	1	1	1.94162	6.22687	126	74.6667	0	0	0	0	0	78	6	1	9	5	5	0	2	2	4	1	1	3	0	1
6976	1	10414.6	11633.9	2	7	31099	15354.1	36646.9	1	1	3.39014	4.71805			1	1	0	0	0	65	5	2	4	4	4	0	1	2	4	4	9	2	0	1
6979	1	6952.97	6841.9	2	3			22783.5	1	1	3.36695	8.33086	154	84.6667	1	1	1	0	1	41	3	2	1	4	9	0	3	2	2	1	9	9	1	0
6985	1	9706.87	10271.8	2	5	23569.1	12239.7	31431.6	1	1	5.38229	6.47261	128	72	1	1	0	0	0	49	3	1	1	3	4	0	3	2	2	1	9	3	0	1
6987	1	106281	119584	1	1	255109	128119	334836	1	1	3.31018	5.40955	109.333	68.6667	0	0	0	0	0	46	3	2	9	4	4	0	3	2	2	1	9	3	0	1
6988	1	8220.05	8675.16	1	10	0	0	26025.5	1	1	4.04252	5.2801	114.667	74	0	0	0	0	0	24	1	2	9	0	3	0	3	2	1	4	3	2	1	0
6990	1	11298.6	12828	2	8	31024.7	17858	40408	1	1	-0.562119	6.67862	138.667	56.6667	1	1	1	0	1	85	6	2	4	5	9	0	3	2	4	4	1	9	0	1
6992	1	7922.24	8479.77	2	6	29696.2	14284.5	25948.1	1	1	3.78055	7.63046	136	86.6667	1	1	1	0	1	56	4	1	1	5	9	0	1	2	3	1	9	2	0	1
6999	1	72822.6	76854.5	2	1	163248	87682.6	247471	1	1	5.66157	5.47751	153.333	88	1	0	1	1	1	54	4	2	9	4	3	0	3	2	3	4	1	3	0	1
7012	1	7136.95	8071.72	2	5			24215.1	1	1	2.12106	4.00897	105.333	45.3333	0	0	0	0	0	27	1	2	9	4	3	0	2	2	1	4	9	2	1	0
7022	1	19212.6	20496.7	1	8	48767.3	24181.5	66614.1	1	1	4.84419	5.9135	118.667	68.6667	1	1	0	0	0	85	6	2	9	5	5	0	3	2	4	1	1	3	0	1
7043	1	96309	108365	1	1			325094	1	1	3.93124	4.76924	102	77.3333	0	0	0	0	0	35	2	2	9	3	4	0	3	2	2	1	9	3	0	1
7047	1	15550.8	17414.3	1	5	37087.7	24815.2	49979	1	1	5.04343	5.47227	129.333	64	0	0	0	0	0	85	6	1	9	5	4	0	3	2	4	4	9	4	0	1
7048	1	13234.5	14820.5	2	1			42534.7	1	1	2.78192	6.22979	133.333	64.6667	1	0	1	1	1	80	6	1	9	5	3	0	2	1	4	4	9	2	0	1
7049	1	20842.8	25145.6	1	7	59144.3	29925.3	81723.2	1	1	4.64928	6.72872	172	73.3333	1	1	1	0	1	85	6	2	9	5	9	0	3	2	4	4	1	2	0	1
7053	1	95505.9	99402.1	2	12	211141	108514	278326	1	1	4.13068	5.99366	95.3333	68	0	0	0	0	0	44	3	2	9	3	4	0	2	2	2	1	1	3	1	0
7057	1	110250	122030	1	2			327040	1	1	5.20949	5.33272	108	68	0	0	0	0	0	29	1	1	9	5	3	0	1	2	1	9	1	2	0	1
7060	1	66141.1	87307.5	1	1			283749	1	1	3.25463	4.65081	161.333	85.3333	1	1	1	0	1	71	6	2	9	3	9	0	3	2	4	1	1	2	0	1
7062	1	12602.8	14008.9	1	5			48190.7	1	1	1.38629	1.41099	136	91.3333	1	1	1	0	1	61	5	1	4	3	9	0	2	2	3	0	3	9	0	1
7067	1	108511	116046	2	11	290231	121474	348139	1	1	4.92725	6.65028	109.333	70	0	0	0	0	0	39	2	2	9	5	4	0	2	2	2	1	1	3	0	1
7073	1	2216.24	2330.61	2	3	4624.69	2970.34	7178.27	1	1	1.16002	6.47543	172.667	76.6667	1	0	1	1	1	81	6	1	1	3	9	0	2	1	4	1	9	9	0	1
7075	1	19262.7	19042.7	1	11			53509.9	1	1	6.1939	5.76444	182	109.333	1	1	1	0	1	45	3	2	4	4	4	0	3	2	2	1	9	2	0	1
7085	1	1990.18	2219.62	2	6	4877.35	2545.07	7036.19	1	1	3.82254	3.66561	134	75.3333	1	0	1	1	1	60	5	2	1	3	9	0	2	2	3	4	9	2	0	1
7089	1	11520.8	11336.7	2	13			31176	1	1	5.34472	7.9338	102.667	61.3333	0	0	0	0	0	29	1	2	1	3	9	0	1	2	1	9	9	3	0	1
7092	1	2649.94	2721.02	1	4	7855.11	4971.6	8652.83	1	1	4.48852	5.17959	112	70	0	0	0	0	0	18	1	1	1	5	3	0	0	2	1	9	1	9	0	1
7097	1	25674	26038	2	4	52733.7	27990.5	96861.4	1	1	3.57934	6.20716	104.667	72	0	0	0	0	0	20	1	2	4	4	3	0	3	2	1	9	9	3	0	1
7107	1	82310.7	93474.3	2	1	233779	87607.7	280423	1	1	0.587787	5.7589	100.667	70	0	0	0	0	0	28	1	2	9	3	4	0	3	2	1	1	1	3	0	1
7112	1	19341.4	20203.4	2	6	52638.3	24279	72126.3	1	1	-0.562119	7.69984	111.333	71.3333	0	0	0	0	0	24	1	1	1	5	9	0	3	2	1	9	9	2	0	1
7132	1	58960.3	62900.8	1	11			188703	1	1	4.58344	4.62272	146	92.6667	1	1	1	0	1	63	5	2	9	4	5	0	3	2	3	1	9	3	0	1
7134	1	3612.82	3869.79	1	3	12825.4	7908.47	12267.2	1	1	3.97218	6.26149	180	68.6667	1	1	1	0	1	72	6	2	1	4	9	0	2	2	4	1	3	9	0	1
7149	1	19793.6	19882.6	2	3	41410.7	21572.5	70980.7	1	1	2.43973	5.64453	124.667	89.3333	1	1	1	0	1	38	2	1	1	3	9	0	2	2	2	1	9	9	0	1
7154	1	12578.6	13943.8	2	13			41831.5	1	1	2.32923	2.58324	100	64	0	0	0	0	0	36	2	2	2	4	9	0	1	2	2	4	1	9	0	1
7171	1	37285.6	44646.8	3	1	95496.6	44629.6	155817	1	1	9.79813	9.007	133.333	80	1	0	1	1	1	66	5	1	9	4	5	0	2	2	4	1	9	3	0	1
7185	1	62979.1	64919.3	3	1			173984	1	1	4.2683	5.86079	142.667	78.6667	1	0	1	1	1	29	1	1	9	4	3	0	3	2	1	9	1	3	1	0
7191	1	84150.1	86742.5	2	2			232470	1	1	3.83945	5.94803	130	78	1	0	1	1	1	24	1	1	9	4	9	0	3	2	1	1	9	2	0	1
7195	1	38189.4	50410.8	2	7	107887	39226.9	151232	1	1	2.819	5.67621	118.667	54.6667	1	1	0	0	0	63	5	2	2	4	9	0	3	2	3	9	9	4	0	1
7198	1	2304.4	2299.42	2	3	6121.25	4030.02	7312.16	1	1	1.335	2.6769	104	74.6667	0	0	0	0	0	19	1	1	1	5	3	0	0	2	1	9	9	4	0	1
7204	1	20540	20305.4	2	9	41123.7	21815.2	75536	1	1	-0.562119	4.99721	106	74.6667	0	0	0	0	0	22	1	2	4	5	9	0	3	2	1	4	1	4	0	1
7211	1	42362.8	45194	1	8			135582	1	1	-0.562119	2.99573	130	74.6667	1	0	1	1	1	63	5	2	9	3	3	0	1	2	3	0	9	2	0	1
7212	1	24667.1	25802.5	2	4			70182.7	1	1	1.55181	6.32678	124.667	82	1	0	1	1	1	48	3	1	4	3	4	0	1	2	2	1	9	3	0	1
7214	1	8928.17	9158.74	1	11			28666.9	1	1	4.49346	6.16869			0	0	0	0	0	19	1	2	9	3	3	0	0	2	1	1	9	9	0	1
7217	1	1847.73	1979.16	2	6			6273.93	1	1	3.46386	4.04987	134.667	48	1	1	1	0	1	68	5	2	1	4	9	0	3	2	4	4	9	9	0	1
7218	1	90306.5	93088.5	1	10			249477	1	1	1.76473	4.33899	121.333	70	0	0	0	0	0	32	2	1	9	0	3	0	1	2	1	1	9	2	0	1
7221	1	11835.7	13437.8	2	12	32499.7	18707	42329.1	1	1	4.95378	6.75283	131.333	80.6667	1	1	1	0	1	61	5	2	4	3	3	0	3	2	3	4	1	2	0	1
7227	1	13951.2	14933.1	2	8			53311	1	1	2.89259	5.79301	101.333	80	1	0	1	1	1	29	1	1	1	5	9	0	3	2	1	1	9	9	0	1
7233	1	5244.54	5273.29	2	7			16769	1	1	5.76907	6.68681	126	60	0	0	0	0	0	18	1	1	4	5	9	0	0	2	1	9	1	4	0	1
7238	1	16322.1	17329.6	1	5	37066.9	23218.9	49736	1	1	4.33598	6.19032	124.667	0	0	0	0	0	0	85	6	1	9	3	4	0	2	1	4	0	1	3	0	1
7259	1	7945.72	10070.4	2	2	0	0	30211.2	1	1	4.15575	5.8944	111	58	1	1	0	0	0	39	2	2	9	3	3	0	3	2	2	1	9	4	0	1
7261	1	9969.41	10376.1	1	2	0	0	31128.4	1	1	4.17746	5.15329	116.667	75.3333	0	0	0	0	0	26	1	2	9	3	5	0	2	2	1	0	9	3	0	1
7263	1	1962.15	1973.57	1	13	4483.4	3021.78	7085.13	1	1	3.26614	5.86363	95.3333	70.6667	0	0	0	0	0	19	1	2	1	5	3	0	0	2	1	0	9	2	0	1
7273	1	54094.2	60396.1	2	3			161862	1	1	5.10473	7.63892	120.667	84	1	0	1	1	1	37	2	1	9	3	3	0	3	2	2	4	9	2	0	1
7282	1	10553.7	11982.2	2	5	28979.3	16680.7	37744	1	1	3.13332	6.48703	181.333	66	1	1	1	0	1	77	6	2	4	5	9	0	1	2	4	4	9	9	0	1
7285	1	8437.33	8475.27	2	13			25934.3	1	1	3.48124	6.06843	118	82	1	0	1	1	1	43	3	1	1	3	9	0	3	2	2	1	9	2	0	1
7300	1	1494.94	1630.67	1	13	4531.32	2075.77	4484.35	1	1	1.35584	5.38907	91.3333	49.3333	0	0	0	0	0	30	2	2	1	4	5	0	3	2	1	1	1	2	1	0
7301	1	4292.31	4597.61	1	4	10102.7	6741.12	14574.4	1	1	-0.562119	1.55181	136.667	70.6667	1	0	1	1	1	73	6	2	1	5	9	0	3	2	4	1	1	2	0	1
7310	1	56396.4	58992.2	2	8	127431	55390.8	158099	1	1	1.15373	4.95583	120.667	71.3333	0	0	0	0	0	29	1	1	2	4	4	0	2	2	1	0	1	3	0	1
7324	1	51555.3	63996	1	7			191988	1	1	2.84141	3.97105	124.667	61.3333	0	0	0	0	0	64	5	2	9	4	9	0	2	2	3	4	1	9	0	1
7339	1	91035.1	102610	2	5	241081	109159	274994	1	1	3.24064	6.85883	108.667	71.3333	0	0	0	0	0	37	2	1	9	3	5	0	3	2	2	1	9	3	0	1
7344	1	22780.7	22883.1	1	3			81692.7	1	1	3.61362	4.48751	124	50.6667	0	0	0	0	0	23	1	1	1	3	9	0	1	2	1	0	9	9	0	1
7350	1	107354	108001	1	2			324002	1	1	4.7185	7.8917	89.3333	59.3333	0	0	0	0	0	29	1	2	2	4	3	0	3	2	1	0	9	2	0	1
7352	1	58073.2	63275	1	7	146105	66463.2	211971	1	1	5.37287	6.06099	102	70	0	0	0	0	0	51	4	1	9	3	3	0	2	1	3	1	1	3	0	1
7357	1	24446.5	30446.2	2	9	61661.4	25721.8	91338.5	1	1	4.15466	6.00389	112	60	0	0	0	0	0	38	2	2	2	4	4	0	3	2	2	1	9	3	0	1
7358	1	31865.4	33995.1	1	7			110484	1	1	2.27624	2.96527	142.667	50.6667	1	0	1	1	1	73	6	2	9	5	3	0	2	2	4	4	1	3	0	1
7362	1	7136.95	7428.11	2	5	0	0	22284.3	1	1	3.57459	5.32598	108	67.3333	1	1	0	0	0	33	2	2	9	4	4	0	2	2	1	1	3	2	0	1
7378	1	48548.6	51793.3	1	11			168328	1	1	1.0438	6.4778	156.667	74	1	1	1	0	1	76	6	2	9	3	3	0	2	2	4	4	1	9	0	1
7381	1	99337.9	105022	1	2	227855	128804	338171	1	1	3.52342	4.27528	113.333	77.3333	0	0	0	0	0	51	4	2	2	3	9	0	1	2	3	9	9	9	0	1
7386	1	9216.8	9157.7	1	2	25653.7	14095.5	25641.5	1	1	4.57368	5.68017	118	74	0	0	0	0	0	19	1	2	4	3	9	0	0	2	1	0	9	2	0	1
7393	1	20272.7	23036.8	2	4	66819.4	31737.2	62660.2	1	1	3.63916	4.48515	187.333	106.667	1	1	1	0	1	56	4	1	4	3	9	0	3	2	3	9	9	2	0	1
7395	1	87299.4	90100	1	1	227665	97377.1	270300	1	1	4.55377	5.09314	102	64	0	0	0	0	0	35	2	2	9	0	3	0	3	2	2	1	1	3	0	1
7397	1	27552.1	27626.3	2	7			86470.5	1	1	4.71787	4.39148	104	80	1	0	1	1	1	18	1	2	2	4	9	0	0	2	1	9	1	2	0	1
7398	1	14251.8	14453.5	2	11	32479	17454.7	45528.4	1	1	5.38907	6.2634	124	72	0	0	0	0	0	78	6	2	4	4	9	0	3	2	4	4	9	4	0	1
7413	1	2133.59	2764.12	2	3			8513.5	1	1	-0.562119	4.75901	130.667	87.3333	1	0	1	1	1	64	5	1	1	4	9	0	2	2	3	1	9	4	0	1
7420	1	33299.1	33204.8	1	8	83127.6	37616.5	100278	1	1	4.78749	6.37673	119.333	66	0	0	0	0	0	18	1	1	9	1	9	0	0	2	1	9	9	3	0	1
7435	1	10887	11140.4	1	3	22372	12586.3	35872.2	1	1	3.7329	5.55296	138	82.6667	1	1	1	0	1	53	4	2	2	4	9	0	3	2	3	0	9	9	0	1
7440	1	5057.5	5207.49	2	11	13207.4	9227.72	16559.8	1	1	-0.562119	3.38439	100	49.3333	0	0	0	0	0	18	1	1	1	5	9	0	0	2	1	9	9	2	0	1
7448	1	14368.3	15033.1	2	6	45216.8	18849.9	41341.1	1	1	4.14583	5.93859	113.333	73.3333	0	0	0	0	0	23	1	2	1	4	9	0	3	2	1	1	1	2	0	1
7450	1	56634.4	63421	2	11			221339	1	1	3.77963	6.86276	114.667	70	1	1	0	0	0	60	5	1	9	4	4	0	2	2	3	1	9	3	0	1
7457	1	93844.1	102250	2	1			274030	1	1	3.70647	5.50207	126	74	0	0	0	0	0	33	2	1	9	5	3	0	1	2	1	1	1	3	0	1
7466	1	33738.6	37781.5	2	6	81722.1	41205.9	108433	1	1	1.23547	5.87	144	20.6667	1	1	1	0	1	76	6	1	9	5	4	0	3	2	4	1	1	4	0	1
7469	1	18454.7	20130.2	1	6			55358.1	1	1	4.34251	6.28972	100.667	68	0	0	0	0	0	26	1	2	1	5	4	0	1	2	1	4	9	4	0	1
7471	1	8123.34	8624.55	3	1			25873.7	1	1	4.26549	5.98645	182	68	1	1	1	0	1	67	5	2	2	3	9	0	3	2	4	4	9	2	0	1
7472	1	103459	117490	2	1			352471	1	1	-0.562119	-0.415515	134	78.6667	1	0	1	1	1	32	2	2	9	4	3	0	3	2	1	4	1	2	1	0
7482	1	22352.1	25258.1	2	4	64125.6	33082.1	70975.3	1	1	3.56756	8.34284	99.3333	66	1	1	0	0	0	42	3	2	4	4	5	0	3	2	2	1	1	3	0	1
7487	1	37303.5	42088	2	4	0	0	136786	1	1	3.77597	6.03663	152	39	1	1	1	0	1	76	6	2	9	5	3	0	3	2	4	1	9	2	0	1
7496	1	1643.38	1659.01	1	4			4562.28	1	1	4.79198	7.92299	103.333	38	0	0	0	0	0	30	2	2	1	4	3	0	3	2	1	4	9	2	0	1
7497	1	11835.7	13221.4	2	7			41647.5	1	1	4.12923	2.55568	146.667	90.6667	1	0	1	1	1	65	5	2	4	5	9	0	3	2	4	9	9	2	0	1
7502	1	13686.6	14531.4	1	1	31081.8	19469.8	41705.2	1	1	3.77276	5.38482	117.333	65.3333	0	0	0	0	0	84	6	1	9	3	3	0	3	2	4	1	9	3	0	1
7506	1	83121	94007.8	2	3			282023	1	1	1.70838	5.87155	104.667	79.3333	0	0	0	0	0	28	1	2	9	3	5	0	3	2	1	9	9	3	0	1
7509	1	26685.1	26380.4	1	7			98134.9	1	1	2.15987	4.84733	128	73.3333	0	0	0	0	0	32	2	2	4	4	9	0	3	2	1	1	9	3	0	1
7517	1	87210.8	97429.8	2	12	289619	127833	261112	1	1	-0.562119	6.45348	144	99.3333	1	1	1	0	1	37	2	1	9	4	3	0	3	2	2	4	9	2	0	1
7520	1	17300.6	18456.9	1	5			59984.9	1	1	1.72988	5.11913	172.667	74	1	0	1	1	1	85	6	2	9	5	3	0	3	2	4	0	3	4	0	1
7522	1	29279.4	37706.2	1	1			131595	1	1	0.966984	6.87023	136.667	84.6667	1	0	1	1	1	67	5	1	9	3	9	0	2	2	4	4	1	9	1	0
7526	1	65763.1	71826	3	1			192494	1	1	4.47278	6.85435	131.333	84.6667	1	0	1	1	1	27	1	1	9	3	5	0	1	2	1	9	9	4	0	1
7536	1	87299.4	87825.6	1	1	221919	99269.1	263477	1	1	4.08109	6.24678	126.667	58	0	0	0	0	0	38	2	2	9	4	3	0	3	2	2	1	9	2	0	1
7537	1	40680.8	45898.5	1	9	107957	57137.8	149170	1	1	1.74397	6.31716	179.333	64.6667	1	1	1	0	1	71	6	2	9	4	3	0	3	2	4	1	1	4	0	1
7568	1	75098.4	84646.8	2	12	198877	87720.4	226853	1	1	4.00168	5.92661	120	66	0	0	0	0	0	25	1	1	9	5	3	0	3	1	1	4	9	3	0	1
7577	1	10414.6	11633.9	2	7			36646.9	1	1	5.40277	7.89655	140	76	1	1	1	0	1	64	5	2	4	4	9	0	3	2	3	1	9	4	0	1
7581	1	19349.3	20959.4	1	2	51800.1	26290	68118.1	1	1	2.74084	6.18002	176.667	78.6667	1	1	1	0	1	84	6	2	2	3	9	0	3	2	4	4	9	4	0	1
7587	1	2129.97	2239.89	2	3			6898.85	1	1	1.02245	4.41328	127.333	72.6667	1	1	0	0	0	85	6	1	1	5	9	0	2	1	4	1	9	2	0	1
7592	1	110130	117778	3	1			353333	1	1	4.33336	5.00395	114	52.6667	0	0	0	0	0	35	2	2	2	4	5	0	2	2	2	1	1	4	0	1
7594	1	2321.16	2474.54	2	11			7869.05	1	1	2.77882	6.34388	118	77	0	0	0	0	0	19	1	1	1	5	3	0	0	2	1	9	9	2	0	1
7596	1	65802.9	74727.6	2	5	157108	82957.8	240623	1	1	3.22684	4.62497	121.333	81.3333	1	0	1	1	1	52	4	2	9	5	5	0	3	2	3	1	1	3	0	1
7597	1	41438.2	44763.5	1	11			135186	1	1	4.6589	5.36864	104	65.3333	0	0	0	0	0	18	1	1	9	5	3	0	0	2	1	9	9	2	0	1
7598	1	39768.1	44868.7	1	1	105535	55855.9	145823	1	1	2.8713	5.14616	138	77	1	1	1	0	1	76	6	2	9	4	4	0	3	2	4	4	9	2	0	1
7601	1	42515.7	47954.5	2	12	108873	61639.9	167361	1	1	2.11866	5.75184	132	59.3333	1	0	1	1	1	66	5	1	9	3	5	0	1	1	4	1	9	3	0	1
7608	1	92593	99022.6	1	8	0	0	277263	1	1	5.22575	3.46261	135.333	90	1	0	1	1	1	48	3	2	5	5	3	0	3	2	2	4	9	4	0	1
7616	1	114441	122573	2	11	281713	126351	353011	1	1	3.95891	5.5835	121.333	80.6667	1	1	1	0	1	44	3	1	9	3	3	0	2	2	2	0	3	4	1	0
7621	1	53826.2	57651.4	1	10			154506	1	1	-0.562119	3.23985	118.667	70.6667	0	0	0	0	0	33	2	1	9	5	3	0	1	2	1	4	9	2	0	1
7627	1	51543.1	58096.5	2	9	0	0	155699	1	1	4.35247	6.31668	130	36.6667	1	0	1	1	1	24	1	1	2	4	4	0	1	2	1	9	9	3	0	1
7635	1	2084.85	2700.98	2	6			8319.02	1	1	3.02626	6.61971	119.333	73.3333	0	0	0	0	0	63	5	1	1	3	9	0	2	2	3	1	1	3	0	1
7640	1	97599.6	108841	2	3			326523	1	1	2.1506	1.54969	112	70.6667	0	0	0	0	0	32	2	2	9	4	4	0	1	2	1	4	9	9	0	1
7652	1	31760.5	32567.7	1	7	71329.4	37728.8	121152	1	1	4.9339	6.21267	144	70	1	1	1	0	1	34	2	2	4	4	4	0	3	2	1	1	1	3	0	1
7672	1	78723.2	84317.7	3	1			225971	1	1	3.16336	0.57098	118	80.6667	1	0	1	1	1	39	2	1	9	3	5	0	3	2	2	1	1	3	1	0
7694	1	15880.9	16998.5	2	3			60684.8	1	1	0.476234	5.65024	114.667	72	0	0	0	0	0	20	1	1	1	4	3	0	3	2	1	9	9	9	0	1
7701	1	26678.6	28325.4	1	6			81293.9	1	1	2.74535	6.39476	152.667	77.3333	1	1	1	0	1	77	6	1	9	3	3	0	3	1	4	1	1	3	1	0
7713	1	33898	38185.1	2	9	91500.2	37150.9	114555	1	1	2.09556	5.25843	143.333	72	1	1	1	0	1	62	5	2	2	3	9	0	3	2	3	9	9	9	0	1
7716	1	28942.2	34656.2	2	8			99463.3	1	1	3.13897	7.27101	133.333	59.3333	1	0	1	1	1	70	6	1	9	3	9	0	2	1	4	1	1	3	0	1
7728	1	7151.33	7391.64	1	9	18655.1	10073.5	20696.6	1	1	3.88156	5.49717	105.333	58	0	0	0	0	0	18	1	2	4	3	9	0	0	2	1	9	9	4	1	0
7729	1	86584.4	98327.6	2	8	0	0	294983	1	1	5.02539	5.57595	104.667	60	0	0	0	0	0	30	2	2	9	5	5	0	1	2	1	9	1	9	1	0
7733	1	58216.4	60083.9	2	7			180252	1	1	3.25115	4.25234	120	78	0	0	0	0	0	24	1	2	2	4	4	0	3	2	1	1	1	2	1	0
7735	1	45408.3	45682	2	9	115929	50183.1	137046	1	1	2.06306	6.04501	109	58	0	0	0	0	0	20	1	2	2	5	4	0	3	2	1	9	9	9	0	1
7741	1	2036.71	2117.38	2	3			6712.11	1	1	3.01504	6.25742			0	0	0	0	0	79	6	2	1	3	3	0	3	2	4	1	9	4	1	0
7749	1	84830.9	95616.7	1	9	241787	105353	256253	1	1	5.24175	7.83992	129.333	91.3333	1	0	1	1	1	29	1	1	5	5	5	0	3	2	1	0	9	3	1	0
7750	1	11735.1	12258.1	2	10	31424.9	16445.6	37509.8	1	1	3.67122	4.69135	112	58	0	0	0	0	0	43	3	1	1	3	9	0	3	2	2	1	9	3	1	0
7751	1	2838.51	3177.08	1	10			9785.42	1	1	-0.562119	6.77992	143.333	73.3333	1	1	1	0	1	62	5	1	1	3	9	0	3	2	3	1	9	2	1	0
7762	1	10553.7	10433.1	2	1	0	0	32864.4	1	1	3.11307	6.58974	134	62.6667	1	0	1	1	1	75	6	2	4	5	9	0	3	2	4	9	9	4	1	0
7763	1	8107.69	8055.7	1	12			22555.9	1	1	5.47646	8.08333	90	56	0	0	0	0	0	19	1	2	4	1	9	0	0	2	1	9	9	3	1	0
7768	1	37180.6	45307.5	2	5			168544	1	1	2.97706	2.32141	122.667	80.6667	1	0	1	1	1	27	1	2	4	4	4	0	3	2	1	9	9	2	0	1
7774	1	51318.5	52643.8	1	2			164775	1	1	5.92693	4.12875	111.333	61.3333	0	0	0	0	0	18	1	2	9	5	9	0	0	2	1	9	1	3	0	1
7775	1	26560	27743.7	1	2			99045.2	1	1	3.76815	6.8773	104	68	0	0	0	0	0	39	2	1	1	5	9	0	2	2	2	1	9	2	0	1
7797	1	42362.8	47587.9	1	8			142764	1	1	2.97041	6.15698	140	85.3333	1	1	1	0	1	60	5	2	9	4	5	0	3	2	3	1	1	3	0	1
7801	1	92697.1	103496	1	8	241669	100385	298069	1	1	2.75366	2.99573	154.667	102	1	1	1	0	1	46	3	1	9	4	5	0	2	2	2	0	1	3	0	1
7804	1	10553.7	11789.3	1	7			37136.2	1	1	1.83258	5.8861	126	53.3333	1	1	0	0	0	71	6	2	4	3	9	0	3	2	4	4	3	2	0	1
7805	1	84415.9	87124	2	1			261372	1	1	4.26352	4.85981	118.667	74.6667	0	0	0	0	0	36	2	2	9	4	4	0	1	2	2	1	1	2	0	1
7814	1	8437.33	8475.27	2	13			25934.3	1	1	0.8671	4.84419	118.667	80	1	0	1	1	1	44	3	1	1	3	3	0	1	1	2	1	1	4	0	1
7823	1	12602.8	14008.9	1	5	0	0	48190.7	1	1	3.96081	8.7483	142.667	67.3333	1	1	1	0	1	67	5	1	4	3	9	0	3	2	4	1	3	9	0	1
7830	1	3781.86	3843.27	1	7			12221.6	1	1	2.03078	6.56003	112.667	73.3333	0	0	0	0	0	19	1	1	1	5	9	0	0	2	1	9	9	9	0	1
7836	1	2318.18	2483.06	1	4	4729.96	3882.57	7871.31	1	1	4.21213	5.63121	184.667	72.6667	1	1	1	0	1	71	6	2	1	4	9	0	3	2	4	4	1	4	0	1
7855	1	27570.1	34327.3	3	1			107445	1	1	3.73529	4.98566	114	72	0	0	0	0	0	18	1	2	9	5	4	0	0	2	1	9	1	3	0	1
7862	1	9874.07	12495.4	2	6			38235.8	1	1	4.57161	6.37537	118	78	0	0	0	0	0	44	3	1	1	4	9	0	3	2	2	1	1	2	0	1
7886	1	1965.79	2494.83	1	13			7908.62	1	1	0.792993	3.7612	166	64	1	1	1	0	1	68	5	2	1	4	9	0	2	2	4	4	9	2	0	1
7892	1	65549.5	69300.4	3	1			194041	1	1	-0.562119	0.631272	114.667	52.6667	0	0	0	0	0	46	3	2	2	3	9	0	1	2	2	1	9	4	0	1
7912	1	6096.54	6445.39	2	8			19336.2	1	1	2.63476	5.37287	116.667	68	0	0	0	0	0	24	1	2	9	4	9	0	2	2	1	4	9	9	0	1
7919	1	37499.8	36900.8	1	4	96189.3	48405.5	101477	1	1	3.58213	4.76294	100	69.3333	0	0	0	0	0	27	1	2	1	5	9	0	2	2	1	1	1	2	0	1
7932	1	20842.8	25872.4	2	1			84085.2	1	1	3.96443	3.85651	130.667	22.6667	1	0	1	1	1	83	6	2	9	4	9	0	1	2	4	4	9	2	0	1
7934	1	32972.1	35297	2	10			98831.7	1	1	4.03777	4.74493	121.333	81.3333	1	0	1	1	1	46	3	2	5	4	5	0	1	2	2	1	9	4	0	1
7939	1	5890.35	6795.36	2	12			20929.7	1	1	3.75607	4.694	133.333	82.6667	1	1	1	0	1	64	5	1	1	4	4	0	2	1	3	1	9	3	0	1
7940	1	12275.9	12868	1	4			39376.2	1	1	3.45062	6.67658	136.667	80	1	0	1	1	1	52	4	1	1	4	9	0	2	2	3	1	9	2	0	1
7947	1	10077.6	10862.5	2	12	27757	14276.9	37366.9	1	1	3.627	8.41094	106	82.6667	1	1	1	0	1	63	5	1	4	4	4	0	2	1	3	4	1	3	0	1
7951	1	65549.5	79297	2	9	236410	113782	222032	1	1	1.91986	6.61204	139.333	86	1	1	1	0	1	46	3	2	2	4	9	0	3	2	2	1	9	2	0	1
7957	1	8074.66	8151.43	1	4	18289	10031.8	27144.3	1	1	4.20469	6.11191	124	79	0	0	0	0	0	44	3	2	1	3	5	0	1	2	2	4	9	2	0	1
7960	1	24745.6	26431.6	1	11	63459.7	31452.4	94360.8	1	1	2.8082	3.69013	134.667	95.3333	1	0	1	1	1	22	1	1	1	4	3	0	1	2	1	1	1	9	0	1
7961	1	12917.5	13515.2	2	8	40651.1	18619.3	37166.8	1	1	2.64617	5.33754	112	65.3333	0	0	0	0	0	36	2	2	1	4	4	0	3	2	2	1	9	9	0	1
7964	1	123219	131775	1	11	329569	137938	395325	1	1	3.90982	7.15836	108.667	82	1	0	1	1	1	39	2	2	9	5	3	0	3	2	2	1	9	3	0	1
7987	1	11835.7	12003.2	2	12			37810.1	1	1	3.26461	5.46844			0	0	0	0	0	76	6	2	4	4	9	0	1	2	4	1	9	2	0	1
7989	1	139938	157730	1	7	358935	152226	454264	1	1	5.16479	6.90675	102	66.6667	0	0	0	0	0	47	3	1	9	3	5	0	2	2	2	1	1	3	0	1
7991	1	19212.6	21676.8	1	8			70449.6	1	1	-0.562119	4.05872	130	52	1	0	1	1	1	85	6	2	9	0	9	0	3	2	4	0	3	2	0	1
7992	1	34652.2	37461.2	1	2			101894	1	1	2.90142	6.47543	95.3333	64.6667	0	0	0	0	0	53	4	1	4	4	9	0	3	2	3	0	9	9	0	1
7993	1	27034.1	30273.7	1	7			86885.4	1	1	2.49568	5.6458	156.667	82.6667	1	1	1	0	1	70	6	1	9	3	5	0	2	1	4	1	1	3	0	1
7994	1	11432.9	12138.6	2	13	26559.6	16550	34837.7	1	1	2.83145	6.07443	140.667	76.6667	1	1	1	0	1	81	6	1	9	5	3	0	1	1	4	0	9	2	0	1
7998	1	50793.9	54107.6	2	10	108175	47157.1	145008	1	1	4.97673	6.38351	115.333	68.6667	0	0	0	0	0	22	1	1	5	5	4	0	3	2	1	9	1	2	0	1
8000	1	12633	12689.8	1	11			38830.8	1	1	4.62222	3.83557	115.333	86.6667	1	1	1	0	1	42	3	1	1	3	9	0	2	2	2	1	9	2	0	1
8006	1	45749.5	51231.7	2	1			178799	1	1	1.5433	5.221	143.333	74.6667	1	0	1	1	1	68	5	1	9	3	3	0	2	1	4	4	1	4	0	1
8007	1	86584.4	97924.8	2	8			293774	1	1	1.77834	4.77246	98	70.6667	0	0	0	0	0	34	2	2	9	5	5	0	2	2	1	1	1	3	0	1
8011	1	102748	116447	1	5	291232	120720	349340	1	1	3.84374	6.63332	89.3333	48	0	0	0	0	0	34	2	2	9	5	5	0	3	2	1	1	1	3	0	1
8012	1	26326.1	31609.4	2	1			105892	1	1	4.91654	6.47133	152	86.6667	1	1	1	0	1	59	4	1	9	4	9	0	2	2	3	1	1	2	0	1
8013	1	7679.49	7714.03	2	8			23604.9	1	1	2.39151	5.50089	109.333	75.3333	0	0	0	0	0	45	3	1	1	3	9	0	2	2	2	1	9	2	0	1
8020	1	41406.3	47483.5	1	8			165717	1	1	4.4128	7.66856	150	66.6667	1	0	1	1	1	65	5	1	9	5	5	0	3	2	4	1	9	4	0	1
8022	1	34445.8	36713.2	2	12			110874	1	1	3.67453	5.53584	124	68.6667	1	1	0	0	0	19	1	1	2	3	9	0	0	2	1	9	9	9	0	1
8027	1	21445.8	22480.3	1	12	50665.5	24206.4	80254.8	1	1	4.36691	7.87093	141.333	95.3333	1	0	1	1	1	37	2	1	1	3	3	0	3	2	2	4	1	3	0	1
8028	1	2709.61	2902.34	1	3	6903.15	3310.5	9200.43	1	1	3.16969	5.6058	157.333	40	1	0	1	1	1	84	6	2	1	5	9	0	3	2	4	4	9	9	0	1
8033	1	50970.4	61492.6	2	2	143025	56113	184478	1	1	6.4151	7.078	129.333	70	0	0	0	0	0	67	5	2	9	4	9	0	2	2	4	1	1	4	0	1
8034	1	44699.9	59255.7	3	1			198507	1	1	3.14199	2.95751	135.333	87.3333	1	0	1	1	1	59	4	1	5	3	9	0	2	2	3	1	9	4	0	1
8037	1	21720.6	23293.4	2	11			83157.6	1	1	3.79773	6.18415	102.667	66	0	0	0	0	0	28	1	1	1	0	9	0	1	2	1	9	9	3	0	1
8047	1	18442.9	19005.6	2	4			67849.9	1	1	3.42751	4.81218			0	0	0	0	0	35	2	1	1	4	3	0	3	2	2	1	1	4	0	1
8050	1	9830.39	10548.7	2	3			32279	1	1	4.65795	6.93666	130.667	84	1	0	1	1	1	54	4	1	1	3	4	0	2	2	3	1	1	3	0	1
8055	1	10874.7	12265.9	3	1			35203	1	1	2.0189	2.99072	128	66	0	0	0	0	0	81	6	1	9	3	4	0	3	2	4	4	9	3	0	1
8064	1	2772.7	2955.93	1	3	8533.27	5169.52	9399.86	1	1	4.36437	5.84644	115.333	57.3333	0	0	0	0	0	18	1	1	1	4	9	0	0	2	1	9	1	9	0	1
8093	1	57758.4	64679.7	1	11			225732	1	1	3.39317	4.83581	130.667	67.3333	1	1	1	0	1	60	5	1	9	4	9	0	2	1	3	1	9	2	0	1
8095	1	1847.73	2255.44	2	6			7149.75	1	1	3.12369	6.71532	152	83.3333	1	0	1	1	1	68	5	2	1	4	4	0	3	2	4	4	9	3	0	1
8097	1	11520.8	11630.3	2	13	32295.9	16124.8	31983.3	1	1	3.82035	6.55251	106.667	58	0	0	0	0	0	21	1	2	1	4	3	0	3	2	1	0	9	9	0	1
8099	1	37910.4	40250.4	1	7			140474	1	1	2.86106	4.52396	122.667	66.6667	1	1	0	0	0	68	5	1	9	4	4	0	3	2	4	1	1	2	0	1
8113	1	10553.7	11204.8	2	5			35295.3	1	1	1.07158	2.93863	176	56	1	1	1	0	1	82	6	2	4	5	9	0	2	2	4	4	9	2	0	1
8117	1	18407.7	19261.2	2	10			52968.3	1	1	2.07944	4.65396	102.667	60	0	0	0	0	0	30	2	2	1	4	4	0	2	2	1	0	1	3	0	1
8125	1	55489.5	64112.6	1	6			192338	1	1	4.49312	6.37843	120	74.6667	0	0	0	0	0	60	5	2	9	3	5	0	3	2	3	1	1	4	0	1
8138	1	59856.3	79347.7	2	9	200647	78573.4	212652	1	1	3.57711	4.67582	120	44	0	0	0	0	0	33	2	1	2	3	9	0	3	2	1	1	9	2	0	1
8139	1	8441.34	9452.88	2	9			27129.8	1	1	2.15871	5.77849			0	0	0	0	0	85	6	1	9	5	5	0	3	2	4	1	9	4	0	1
8153	1	79147.4	89513.7	3	1			268541	1	1	5.5108	8.40514	100	60	0	0	0	0	0	34	2	2	9	5	5	0	3	2	1	1	1	3	0	1
8155	1	2543.37	2836.58	1	4	6746.72	4074.41	8991.95	1	1	2.14124	6.41591	189	79	1	0	1	1	1	77	6	2	1	3	9	0	2	2	4	4	9	9	0	1
8161	1	99562.1	108741	2	5			313174	1	1	3.93241	4.61769	116	70.6667	0	0	0	0	0	45	3	1	9	5	3	0	1	1	2	1	9	2	0	1
8162	1	68206.9	71983.3	1	7			215950	1	1	4.00223	4.29361	114.667	61.3333	0	0	0	0	0	22	1	2	9	3	3	0	2	2	1	9	9	3	1	0
8164	1	2156.28	2816.97	1	12			7746.67	1	1	4.31348	6.67203	121.333	51.3333	0	0	0	0	0	24	1	2	1	3	9	0	1	2	1	9	9	9	0	1
8165	1	83252.8	90928.1	2	8			243687	1	1	3.78646	2.8622	118	82.6667	1	0	1	1	1	30	2	1	9	5	4	0	1	1	1	1	9	2	0	1
8168	1	10822.3	12206.8	2	7			35033.5	1	1	5.11439	4.52829	166	32	1	1	1	0	1	81	6	1	9	5	4	0	2	1	4	1	9	2	0	1
8169	1	57308.1	63984.4	2	7			214348	1	1	4.24377	6.72863	140	68	1	0	1	1	1	59	4	1	2	4	5	0	2	2	3	1	1	3	0	1
8181	1	14909.3	15829.5	2	11	33858.4	21209.1	45430.8	1	1	3.57515	8.34284	92.6667	48	0	0	0	0	0	81	6	1	9	5	4	0	2	1	4	0	1	4	0	1
8186	1	27034.1	32371.4	2	8			92905.9	1	1	-0.562119	0.530628	123.333	76.6667	1	1	0	0	0	74	6	1	9	4	9	0	2	1	4	1	1	2	0	1
8188	1	24739.8	26393.3	1	5			85778.2	1	1	3.62966	5.1985	148	43.3333	1	1	1	0	1	85	6	2	9	4	4	0	2	2	4	0	9	3	0	1
8189	1	3744.17	4175.82	1	6	8327.71	5903.31	13237.4	1	1	4.10759	6.39024	193.333	82	1	1	1	0	1	60	5	2	1	3	9	0	3	2	3	1	1	2	0	1
8192	1	15778.4	17592.1	2	10	0	0	50489.3	1	1	4.22391	4.85981	153.333	66	1	0	1	1	1	80	6	1	5	5	5	0	2	2	4	1	1	4	0	1
8200	1	1988.11	1999.68	2	6			7178.85	1	1	2.32239	5.01277	108	54.6667	0	0	0	0	0	18	1	2	1	5	9	0	0	2	1	9	1	4	0	1
8206	1	113180	119657	1	5			358970	1	1	1.24127	5.9428	128.667	71.3333	0	0	0	0	0	37	2	2	9	5	3	0	1	2	2	1	1	3	0	1
8209	1	70420.8	76728.7	1	10			257041	1	1	3.66612	7.5807	124	70	0	0	0	0	0	55	4	1	9	5	5	0	3	1	3	1	1	3	0	1
8217	1	108511	121010	2	11			363029	1	1	-0.562119	4.93447	112.667	59.3333	0	0	0	0	0	35	2	2	9	5	3	0	1	2	2	0	9	2	0	1
8227	1	76435	79553.2	1	9			256161	1	1	4.33729	4.52287			0	0	0	0	0	56	4	2	9	5	3	0	1	2	3	4	9	9	0	1
8247	1	91171.4	103537	1	9			289903	1	1	4.60397	4.59391	118	83.3333	1	0	1	1	1	40	3	2	9	3	4	0	3	2	2	4	9	2	0	1
8248	1	10519.6	10348.2	1	7	29082	15657.3	35597.7	1	1	-0.562119	6.16108	124.667	68	1	1	0	0	0	67	5	1	4	4	3	0	2	2	4	9	9	2	0	1
8260	1	76739.6	83814.4	2	7	199814	89898.4	224623	1	1	4.39507	8.0212	116.667	80.6667	1	0	1	1	1	37	2	1	9	4	4	0	2	2	2	1	9	2	0	1
8264	1	27197.2	27888.4	1	7			78366.5	1	1	3.23001	5.30061	127.333	78.6667	0	0	0	0	0	46	3	2	4	5	4	0	3	2	2	1	9	3	0	1
8275	1	23232.4	23822.9	1	7			66942.3	1	1	5.82812	8.40066	120.667	68.6667	0	0	0	0	0	41	3	2	4	4	4	0	3	2	2	1	9	3	0	1
8293	1	41406.3	43962.1	1	8	94032	49561.9	153428	1	1	5.12396	7.91022	113.333	72	0	0	0	0	0	63	5	1	9	3	5	0	3	1	3	1	9	3	0	1
8298	1	17882.4	19143.3	2	9			53792.6	1	1	5.65784	6.27749	118	68.6667	0	0	0	0	0	45	3	2	4	4	5	0	3	2	2	1	9	2	0	1
8307	1	51963.4	68884.6	2	5			184611	1	1	2.82968	4.60006	129.333	75.3333	0	0	0	0	0	32	2	1	9	3	9	0	1	2	1	1	9	9	0	1
8309	1	74888.7	75340.1	2	8			226020	1	1	2.24284	7.09174	99.3333	74	0	0	0	0	0	36	2	2	9	5	5	0	2	2	2	1	9	3	0	1
8312	1	4434.22	4424.65	2	2	0	0	14070.4	1	1	4.81324	6.61845	114	50	0	0	0	0	0	18	1	1	1	5	9	0	0	2	1	9	9	3	0	1
8315	1	37798.8	38531.8	2	11			120604	1	1	4.98361	6.1334	109.333	47.3333	0	0	0	0	0	18	1	2	9	0	9	0	0	2	1	9	9	3	0	1
8321	1	32972.1	35297	2	10			99184.7	1	1	6.09582	7.04578	120	59	1	1	0	0	0	59	4	2	4	4	3	0	3	2	3	0	3	9	0	1
8322	1	68501.9	74638	1	8	182022	86143.3	200030	1	1	4.47392	5.2575	142	76.6667	1	1	1	0	1	28	1	1	9	5	4	0	1	2	1	9	9	3	0	1
8323	1	8948.54	8891.16	1	2	24245.2	14419.8	24895.2	1	1	5.49717	7.53903	104.667	65.3333	0	0	0	0	0	19	1	2	4	5	4	0	0	2	1	9	1	9	0	1
8335	1	3013.26	3114.78	1	3			11182	1	1	4.07923	6.16331	94	60	0	0	0	0	0	18	1	2	1	5	3	0	0	2	1	9	1	9	0	1
8337	1	21554.8	26756.1	1	1	59949.2	33323.7	86957.4	1	1	3.34251	5.80679	168	0	1	1	1	0	1	84	6	2	9	5	3	0	3	2	4	4	1	2	0	1
8339	1	26685.1	28543.3	1	7	0	0	106181	1	1	2.05412	5.82225			0	0	0	0	0	39	2	2	4	0	3	0	1	2	2	1	9	9	0	1
8347	1	17921.4	23412.5	2	2	65013.6	26923.2	64384.5	1	1	3.83298	6.2186	104.667	51.3333	0	0	0	0	0	26	1	2	1	3	3	0	3	2	1	1	9	2	0	1
8358	1	13559.3	13342.7	1	13	0	0	36692.5	1	1	1.97269	5.23421	101.333	58.6667	0	0	0	0	0	20	1	2	1	5	3	0	3	2	1	9	1	9	0	1
8359	1	48437.1	47883.9	1	2			178128	1	1	3.8373	6.13123	129.333	76	0	0	0	0	0	30	2	2	4	5	3	0	3	2	1	9	9	9	0	1
8381	1	106281	120201	1	1			336562	1	1	4.21804	4.94996	126	84	1	0	1	1	1	45	3	2	9	3	4	0	3	2	2	1	1	3	0	1
8396	1	70771.4	79016.2	2	3	181667	78231.1	264704	1	1	5.56287	5.6864	116.667	78	0	0	0	0	0	58	4	1	9	4	3	0	2	1	3	1	9	3	0	1
8397	1	38146.9	43039.6	3	1			129119	1	1	0.943906	5.65948	118.667	65.3333	1	1	0	0	0	67	5	2	9	4	3	0	2	2	4	1	1	3	0	1
8405	1	33898	42077.9	2	9			126234	1	1	2.71271	4.95815	135.333	76	1	1	1	0	1	62	5	2	2	4	9	0	1	2	3	4	9	2	0	1
8406	1	10519.6	11884.7	1	7	0	0	40883.2	1	1	1.6312	2.54318	116	65.3333	0	0	0	0	0	81	6	1	4	5	9	0	3	1	4	4	9	2	1	0
8418	1	13443.5	13503.9	1	3	34554.4	17573.5	41322	1	1	3.89182	4.99721	128	85.3333	1	0	1	1	1	57	4	1	1	3	9	0	2	2	3	0	9	2	0	1
8424	1	46927.6	52946.5	1	10			158840	1	1	3.0311	5.51472	131.333	71.3333	1	1	1	0	1	67	5	2	9	4	3	0	1	2	4	4	9	2	0	1
8428	1	41949.1	43015.2	2	7			115281	1	1	-0.562119	2.39516	122.667	76	0	0	0	0	0	39	2	1	2	4	9	0	0	2	2	1	9	9	0	1
8430	1	14192.2	14848.9	1	13	38706.7	20496.4	40834.5	1	1	5.23111	6.43775	109.333	64	0	0	0	0	0	33	2	2	1	4	4	0	3	2	1	1	1	2	0	1
8432	1	99693.9	103761	2	4			290531	1	1	0.542324	1.59939	109.333	68	1	1	0	0	0	45	3	2	9	4	4	0	2	2	2	1	1	3	0	1
8448	1	6526.84	7343.84	2	8			22031.5	1	1	1.57485	1.0438	108.667	76	1	1	0	0	0	31	2	2	9	4	5	0	3	2	1	1	9	3	0	1
8450	1	82474.1	82971.2	1	5			248914	1	1	3.08649	6.46303	106	74	0	0	0	0	0	20	1	2	9	5	3	0	1	2	1	9	9	9	0	1
8468	1	13686.6	16388.7	1	1	34903.5	19648.8	47035.6	1	1	2.10535	7.95437	133.333	14.6667	1	0	1	1	1	85	6	1	9	5	9	0	3	2	4	4	9	9	1	0
8471	1	74050.9	77071.9	1	8			231216	1	1	3.157	-0.235722	119.333	78.6667	0	0	0	0	0	26	1	2	9	4	5	0	3	2	1	9	1	3	0	1
8472	1	29924.9	32505.5	2	8			101742	1	1	-0.562119	5.30037	108.667	62.6667	0	0	0	0	0	19	1	2	9	3	4	0	0	2	1	9	1	9	0	1
8481	1	9488.13	9945.83	2	13	34830.3	15586.5	30434.2	1	1	3.3322	6.03787	116	68.6667	1	1	0	0	0	42	3	1	1	3	4	0	3	1	2	1	1	3	0	1
8483	1	2555.22	2631	1	6	0	0	8366.59	1	1	4.42004	6.13988	118	82	1	0	1	1	1	18	1	1	1	3	9	0	0	2	1	9	9	4	0	1
8484	1	17038.5	17115.1	1	10			61100.8	1	1	4.44875	5.0227	124	74.6667	0	0	0	0	0	36	2	1	1	4	3	0	2	2	2	1	1	2	0	1
8487	1	23151.9	30332.7	2	7			105861	1	1	-0.562119	5.16935	121	61	0	0	0	0	0	62	5	1	2	3	9	0	3	2	3	1	1	2	0	1
8488	1	73173.8	97731.8	2	7			293195	1	1	-0.562119	5.40245	110.667	68	0	0	0	0	0	35	2	2	2	4	9	0	3	2	2	1	9	4	0	1
8492	1	21554.8	24319.4	1	1			79038	1	1	2.62973	6.61487	112.667	57.3333	0	0	0	0	0	83	6	2	9	4	3	0	3	2	4	4	9	4	0	1
8497	1	1822.07	2204.65	1	13	7720.68	3309.85	6790.32	1	1	2.97144	4.72135	160	103.333	1	1	1	0	1	75	6	1	1	4	9	0	2	2	4	1	9	2	1	0
8500	1	53876.8	56859.8	2	7	122664	63187.2	159207	1	1	0.904218	6.70527	102	68.6667	1	1	0	0	0	40	3	2	2	3	4	0	1	2	2	4	9	2	0	1
8508	1	38833.1	48203.8	2	11	108004	64413.9	156662	1	1	2.68785	6.42594	150.667	74.6667	1	1	1	0	1	73	6	2	9	4	9	0	3	2	4	1	9	2	0	1
8509	1	31445.6	35324.1	2	7	80970.6	47590.6	114803	1	1	4.78139	7.89655	185.333	56	1	0	1	1	1	74	6	2	2	3	9	0	3	2	4	4	9	2	0	1
8510	1	38331.8	41630.4	1	1	97766.1	43230.7	125724	1	1	0.8671	5.44794	117.333	71.3333	0	0	0	0	0	18	1	1	9	5	9	0	0	2	1	9	9	2	0	1
8518	1	1665.85	2015.63	1	3			6208.15	1	1	1.81156	1.88099	139.333	80.6667	1	1	1	0	1	67	5	1	1	4	9	0	3	2	4	1	9	2	0	1
8533	1	89871.3	92640	1	1			248275	1	1	3.33149	7.49998	112	80.6667	1	0	1	1	1	37	2	1	9	5	3	0	3	2	2	1	9	2	0	1
8538	1	24446.5	26559.1	2	9	53789	25721.8	79677.2	1	1	2.26176	5.44242	110.667	57.3333	0	0	0	0	0	24	1	2	2	3	9	0	2	2	1	1	9	4	0	1
8551	1	63913.4	77317.7	2	5	175075	91176.3	216490	1	1	-0.562119	6.26336	115.333	72.6667	0	0	0	0	0	45	3	2	9	3	9	0	1	2	2	1	9	9	0	1
8559	1	67096.6	75582.4	1	11			226747	1	1	2.26592	5.47893	136.667	82	1	0	1	1	1	60	5	2	9	5	9	0	1	2	3	1	9	2	0	1
8563	1	20793.6	22150.1	2	7	0	0	60248.2	1	1	3.62274	6.6187	124	78.6667	0	0	0	0	0	45	3	1	4	4	3	0	3	1	2	4	9	2	0	1
8564	1	76492.6	86067.7	2	12	218417	82774.2	258203	1	1	3.6198	3.94003	95.3333	73.3333	0	0	0	0	0	22	1	2	2	1	4	0	3	2	1	9	1	2	0	1
8565	1	1887.71	2002.88	2	13			7190.33	1	1	1.24415	4.35311	116	62	0	0	0	0	0	18	1	2	1	3	4	0	0	2	1	9	9	2	0	1
8566	1	17917.2	17630.9	1	3	53030.6	24843.7	48485.1	1	1	3.93964	4.35286	118	72	0	0	0	0	0	34	2	2	1	0	9	0	3	2	1	0	9	9	0	1
8578	1	10395.1	11260.1	2	9	33035.9	22482	35469.5	1	1	3.62966	6.37332	164.667	76.6667	1	0	1	1	1	67	5	2	4	4	3	0	2	2	4	0	3	9	0	1
8581	1	37412.7	39714.5	2	1			119938	1	1	2.35613	4.64986	110	74.6667	0	0	0	0	0	19	1	1	9	3	4	0	0	2	1	9	9	3	1	0
8601	1	65802.9	74039.9	1	8			238409	1	1	5.273	7.41337	108	74.6667	0	0	0	0	0	50	4	2	9	3	5	0	2	2	3	4	1	3	0	1
8604	1	2664.36	2731.27	1	4	4850.91	3683.57	8412.3	1	1	6.79615	6.86265	182	48	1	1	1	0	1	78	6	1	1	3	9	0	3	2	4	4	9	9	0	1
8606	1	33738.6	43448.8	1	1			124698	1	1	2.63189	5.74809	151	77	1	0	1	1	1	78	6	1	9	4	9	0	2	1	4	1	9	4	1	0
8613	1	24925.1	25876.8	2	13			70385	1	1	4.3281	4.15732	119.333	82	1	0	1	1	1	43	3	1	4	4	4	0	2	2	2	1	1	2	0	1
8614	1	85951.2	92059.4	3	1	209493	89846.1	265131	1	1	2.14007	7.15336	112	57.3333	0	0	0	0	0	42	3	1	9	5	5	0	2	2	2	1	9	3	0	1
8622	1	94041.1	100724	1	5	236651	105555	269941	1	1	4.55913	5.4161	117.333	66.6667	0	0	0	0	0	27	1	1	9	3	4	0	1	2	1	1	1	2	0	1
8628	1	25165.9	26847.8	1	10			87255.5	1	1	2.62467	6.03309	156.667	74.6667	1	1	1	0	1	85	6	2	9	5	3	0	3	2	4	4	3	2	0	1
8633	1	45971	48808.6	1	10	104398	55025.8	170342	1	1	1.20896	5.27898	101	75	0	0	0	0	0	61	5	1	9	5	9	0	1	1	3	1	1	4	0	1
8650	1	34732	36330.6	2	12	0	0	98819.3	1	1	2.3263	4.2383	120	88.6667	1	0	1	1	1	28	1	1	4	5	3	0	3	2	1	1	1	3	0	1
8672	1	73021.1	82161.6	2	8	208504	79017.5	246485	1	1	4.57481	5.01728	104.667	64.6667	0	0	0	0	0	25	1	2	9	1	5	0	3	2	1	1	1	3	0	1
8673	1	122410	131109	1	2			351373	1	1	1.78339	3.52636	104.667	66.6667	0	0	0	0	0	27	1	1	9	5	3	0	3	2	1	0	9	2	0	1
8674	1	12082.9	12543	2	11	29142.4	16214.2	43147.9	1	1	4.46245	7.96381	145.333	83.3333	1	0	1	1	1	60	5	1	4	3	9	0	1	2	3	4	9	2	0	1
8687	1	7692.71	7569.82	1	10	15661.8	9698.76	25207.5	1	1	1.92571	5.09363	144	80.6667	1	0	1	1	1	48	3	2	1	4	9	0	3	2	2	1	1	2	0	1
8693	1	64603.8	72690.7	2	8			234064	1	1	0.947789	6.52796	88	65.3333	0	0	0	0	0	51	4	2	9	5	5	0	1	2	3	4	1	3	0	1
8697	1	32624.2	36797.6	1	9	109384	56671.8	105609	1	1	3.56841	-0.733969	139.333	67.3333	1	0	1	1	1	70	6	1	9	4	3	0	3	1	4	1	9	2	0	1
8703	1	113180	119657	1	5			358970	1	1	1.84688	4.3451	108	63.3333	0	0	0	0	0	37	2	2	9	4	9	0	1	2	2	1	9	2	1	0
8706	1	56396.4	58992.2	2	8			160459	1	1	3.56388	7.10988	130.667	88	1	0	1	1	1	34	2	1	4	3	4	0	3	2	1	0	9	2	0	1
8708	1	10002.7	10615.2	1	10			32482.4	1	1	5.28112	6.3598	127.333	97.3333	1	1	1	0	1	43	3	1	1	3	3	0	1	1	2	1	1	3	0	1
8709	1	67627.8	89649.8	1	11	210632	75145.1	240261	1	1	2.39516	4.73629	124.667	78.6667	0	0	0	0	0	35	2	1	9	5	9	0	1	2	2	1	9	2	0	1
8717	1	1965.79	1934.39	2	13			6132.02	1	1	4.51086	4.50645	198.667	100	1	1	1	0	1	63	5	2	1	5	9	0	3	2	3	1	9	2	0	1
8721	1	9598.04	9856	1	4			32820.5	1	1	-0.562119	5.14166	122.667	75.3333	0	0	0	0	0	57	4	2	1	5	9	0	2	2	3	1	1	3	0	1
8723	1	82766.4	85086.6	1	1			228032	1	1	2.82435	5.47244	116.667	54	0	0	0	0	0	22	1	1	9	5	4	0	3	2	1	9	9	2	0	1
8730	1	10225.4	10062.1	1	3			33506.7	1	1	2.25863	6.22456	109.333	64.6667	0	0	0	0	0	58	4	2	1	3	9	0	3	2	3	4	3	2	0	1
8732	1	22044.7	24987.6	1	12			89205.9	1	1	-0.562119	4.37576	108	80.6667	1	0	1	1	1	31	2	1	1	3	9	0	2	2	1	1	9	2	1	0
8734	1	3103.88	3461.71	2	13	6594.18	4244.4	10973.6	1	1	4.16044	7.90101	174	88	1	1	1	0	1	77	6	2	1	3	9	0	3	2	4	4	9	4	0	1
8736	1	82310.7	88026.3	2	1	222349	90041.2	264079	1	1	5.46137	8.88738	107.333	58	1	1	0	0	0	29	1	2	9	4	3	0	1	2	1	1	9	2	1	0
8737	1	46701.5	61646.9	2	1			184941	1	1	4.56975	1.91102	150	58	1	1	1	0	1	65	5	2	9	4	4	0	1	2	4	1	9	3	0	1
8738	1	94678.2	101253	2	5			303758	1	1	-0.562119	-0.867501	122	86	1	0	1	1	1	32	2	2	9	3	9	0	1	2	1	1	9	2	0	1
8745	1	12998.7	13122.3	2	13	34205.9	17382.8	36086.3	1	1	1.02604	1.99334	95.3333	60.6667	0	0	0	0	0	24	1	2	1	4	4	0	3	2	1	9	9	9	0	1
8756	1	56396.4	57294.8	1	2	114547	52106.4	153550	1	1	4.62497	5.44242	113.333	66.6667	0	0	0	0	0	33	2	1	2	4	9	0	1	2	1	0	9	2	0	1
8765	1	13059.5	14976.3	2	6	31569.6	18272.7	42981.9	1	1	3.16463	6.63225	150	82	1	0	1	1	1	80	6	1	9	5	5	0	2	1	4	4	1	3	0	1
8769	1	3251.54	3751.11	1	13	6373.05	4078.4	11553.4	1	1	5.40268	7.15462	138	76.6667	1	0	1	1	1	64	5	1	1	4	4	0	2	1	3	1	9	3	0	1
8774	1	6123.3	6925.3	3	1	0	0	20775.9	1	1	3.18594	5.82936	110	69.3333	0	0	0	0	0	34	2	2	9	4	5	0	3	2	1	1	9	3	0	1
8777	1	10885.8	12137.1	2	9	25960.5	13378.4	34833.5	1	1	-0.562119	1.75094	118.667	56	0	0	0	0	0	72	6	1	2	3	9	0	3	2	4	1	1	2	0	1
8785	1	12618.6	12675.4	1	4	29964.9	17265.6	38786.7	1	1	-0.562119	3.38507	126.667	79.3333	0	0	0	0	0	45	3	1	1	3	9	0	1	2	2	1	9	2	0	1
8788	1	43960.3	45983.7	1	2	99330.8	43176.4	125076	1	1	3.53515	6.94698	116	74.6667	0	0	0	0	0	30	2	1	4	4	4	0	1	2	1	9	9	2	0	1
8798	1	40680.8	45898.5	2	1	107957	57137.8	149170	1	1	3.44999	5.40717	192	76.6667	1	1	1	0	1	76	6	2	9	5	4	0	3	1	4	1	9	3	0	1
8803	1	19936.4	20026.1	1	6	48080.7	25242	71493.1	1	1	4.96981	6.54103	122	70	0	0	0	0	0	21	1	1	1	4	4	0	3	2	1	9	1	3	0	1
8814	1	2123.02	2376.25	1	10	3946.24	2646.14	7318.86	1	1	3.15785	5.19385			1	1	0	0	0	78	6	1	1	3	9	0	2	2	4	1	9	9	0	1
8817	1	45097.5	50881.7	1	5			165366	1	1	2.71469	6.58755	118	67.3333	0	0	0	0	0	79	6	2	9	1	3	0	3	2	4	1	9	4	0	1
8818	1	23838	27088.2	2	9			73679.8	1	1	5.22181	6.87936	120	43.3333	0	0	0	0	0	38	2	1	4	5	9	0	3	1	2	9	1	2	0	1
8819	1	60344.6	67922.9	1	7			218712	1	1	-0.562119	2.974	146.667	89.3333	1	1	1	0	1	51	4	2	9	4	4	0	3	2	3	4	9	3	0	1
8825	1	11775.8	13303.9	2	2			45765.3	1	1	-0.562119	5.0814	132.667	78	1	0	1	1	1	60	5	1	4	3	9	0	3	2	3	4	9	3	0	1
8846	1	102634	105511	2	1			303873	1	1	3.3635	3.23317	116.667	63.3333	0	0	0	0	0	40	3	1	9	4	5	0	2	1	2	1	1	2	0	1
8848	1	88477.4	98785	1	11			330930	1	1	-0.562119	2.82672	138.667	90	1	0	1	1	1	57	4	1	9	3	4	0	2	2	3	1	9	2	1	0
8849	1	111789	112463	1	2	285401	127491	337389	1	1	3.62167	4.65396	110.667	60.6667	0	0	0	0	0	22	1	2	9	5	3	0	3	2	1	0	1	4	1	0
8852	1	2084.85	2700.98	2	6	4656.3	2658.68	8319.02	1	1	4.20574	4.37033	156	93.3333	1	0	1	1	1	67	5	1	1	4	9	0	2	2	4	1	9	2	0	1
8865	1	8274.57	9396.83	1	12			28190.5	1	1	1.10194	5.96101	108	67.3333	0	0	0	0	0	26	1	2	5	3	4	0	3	2	1	1	1	3	0	1
8881	1	6916.69	7180.08	2	9	0	0	24699.5	1	1	4.53657	4.95166	110	49.3333	1	1	0	0	0	72	6	1	4	4	9	0	3	1	4	1	9	2	0	1
8885	1	7672.71	8025.48	1	5			25521	1	1	2.06686	3.99268	141.333	84.6667	1	0	1	1	1	18	1	1	4	5	3	0	0	2	1	9	9	9	0	1
8888	1	47902.4	51103.8	1	12	118862	63568.8	166087	1	1	5.72685	6.38351	119.333	69.3333	0	0	0	0	0	71	6	2	9	3	3	0	2	2	4	0	1	4	0	1
8898	1	64426.4	69004.9	2	4	162127	72314.7	184933	1	1	2.35897	2.8285			0	0	0	0	0	28	1	1	9	3	3	0	2	2	1	1	9	3	1	0
8899	1	40068.8	42769.8	1	12			133869	1	1	1.61144	2.6174	110	70	0	0	0	0	0	19	1	2	2	5	3	0	0	2	1	9	9	2	0	1
8900	1	2732.61	2967.77	2	13			10654.3	1	1	2.56495	4.99721	112.667	66.6667	0	0	0	0	0	18	1	2	1	4	3	0	0	2	1	9	1	3	0	1
8908	1	47312.2	53364.6	1	1	109957	59143.4	186243	1	1	0.756122	5.29436	136	62.6667	1	1	1	0	1	64	5	1	9	3	9	0	1	1	3	4	9	2	0	1
8909	1	6837.14	7116.06	2	12			21348.2	1	1	2.73242	6.15022	118.667	62	0	0	0	0	0	30	2	2	9	4	5	0	3	2	1	1	1	3	0	1
8915	1	32725	33025.5	2	5	73286.6	33135.6	89829.2	1	1	2.37304	6.04891	116	66.6667	0	0	0	0	0	31	2	1	4	4	9	0	3	2	1	1	1	2	0	1
8916	1	97049.7	105997	1	1			284072	1	1	3.40086	3.08191	124.667	73.3333	0	0	0	0	0	31	2	1	9	5	3	0	3	2	1	1	1	3	0	1
8919	1	30969.8	34377.8	1	7	74260.5	29493.4	93507.7	1	1	2.37304	4.84592	106	67.3333	0	0	0	0	0	38	2	1	4	4	9	0	1	2	2	9	3	3	0	1
8931	1	1647.45	1993.36	2	13	4198.38	2980.57	6139.55	1	1	-0.562119	2.98062	136.667	73.3333	1	0	1	1	1	66	5	1	1	5	9	0	1	2	4	4	9	9	0	1
8938	1	13686.6	14531.4	1	1	31081.8	19469.8	41705.2	1	1	3.69759	3.87888	126	66	0	0	0	0	0	82	6	1	9	5	4	0	2	1	4	1	9	3	0	1
8942	1	62508	69693.3	1	7	146912	70888.3	243230	1	1	3.81991	8.36171	138	72.6667	1	0	1	1	1	61	5	1	2	3	4	0	3	2	3	1	9	2	0	1
8943	1	21554.8	22995.4	1	1	54712.5	27129.5	74734.9	1	1	3.36211	6.70157	145	70	1	1	1	0	1	85	6	2	9	5	3	0	3	2	4	4	9	4	0	1
8946	1	19562.3	20467.5	1	3	61676.8	27646.4	56285.5	1	1	4.51086	7.8536	118	74	0	0	0	0	0	37	2	2	1	4	9	0	3	2	2	0	9	2	0	1
8948	1	4600.68	4742.37	2	9	13284.9	7081.14	13278.6	1	1	4.09834	7.99294	99	64	0	0	0	0	0	19	1	2	4	5	4	0	0	2	1	9	9	2	0	1
8952	1	43960.3	53305.2	2	10	115146	45385.3	144990	1	1	3.53223	5.14749	140.667	76	1	0	1	1	1	31	2	1	4	4	9	0	1	2	1	9	9	2	0	1
8953	1	16689.5	17719.7	1	4			50855.5	1	1	3.25192	6.10814	130	75.3333	1	1	1	0	1	85	6	1	9	3	3	0	3	1	4	1	9	2	0	1
8956	1	1667.88	1866.83	2	6	3697.51	2112.23	5749.82	1	1	4.89597	6.22242	97.3333	72.6667	0	0	0	0	0	71	6	1	1	3	9	0	2	2	4	1	9	2	0	1
8957	1	112788	116263	1	9			334838	1	1	4.01638	6.11589	115.333	76.6667	0	0	0	0	0	45	3	1	9	4	4	0	3	1	2	1	9	3	0	1
8959	1	9527.69	9375.49	1	6	16815.7	10871.7	31220.4	1	1	1.14103	5.18178	133.333	70	1	1	1	0	1	53	4	2	1	5	9	0	3	2	3	4	9	4	0	1
8967	1	90161.5	100665	2	11			269783	1	1	4.05004	4.77912	126	80	1	0	1	1	1	28	1	1	9	3	3	0	2	1	1	1	9	3	0	1
8976	1	5750.63	5927.74	2	4	16605.5	8681.82	16597.7	1	1	4.40623	6.39536	107.333	63.3333	0	0	0	0	0	19	1	2	4	3	3	0	0	2	1	9	1	9	0	1
8996	1	40680.8	43399.6	2	8			141049	1	1	3.80888	6.23048	130.667	58.6667	1	1	1	0	1	71	6	2	9	3	4	0	3	2	4	1	9	4	0	1
9011	1	29557.8	33587.8	1	5			91358.9	1	1	4.50424	8.34522	85.3333	63.3333	1	1	0	0	0	56	4	1	4	5	9	0	1	2	3	0	3	2	0	1
9021	1	6837.14	7215.68	2	12			21647	1	1	2.83908	3.58352	113.333	77.3333	0	0	0	0	0	25	1	2	9	3	5	0	3	2	1	1	1	3	0	1
9022	1	4030.04	4053.49	1	2			14552	1	1	3.91102	4.16976	106.667	65.3333	0	0	0	0	0	18	1	2	1	4	4	0	0	2	1	9	1	9	0	1
9024	1	34002.1	38422.8	2	8	84077.7	42064.2	142933	1	1	3.59649	6.68711	107.333	80	1	0	1	1	1	28	1	2	4	5	4	0	3	2	1	4	9	3	0	1
9025	1	12275.9	13172.8	1	4			40308.9	1	1	4.11855	2.39425	140.667	97.3333	1	0	1	1	1	44	3	1	1	4	4	0	2	1	2	4	1	3	1	0
9036	1	110250	118085	1	2			316467	1	1	4.8752	7.80466	110.667	78.6667	0	0	0	0	0	22	1	1	9	3	4	0	3	1	1	9	1	2	0	1
9050	1	54550	61546.5	1	5			184640	1	1	4.93447	3.98341	116	64.6667	0	0	0	0	0	64	5	2	9	5	4	0	1	2	3	0	9	3	0	1
9052	1	2505.08	2603.36	2	10	5914.09	3934.76	9346.05	1	1	4.92725	6.49527	113.333	84	1	0	1	1	1	19	1	2	1	3	3	0	0	2	1	9	9	4	0	1
9055	1	66081.5	73779.9	2	7			197730	1	1	3.14113	6.37858	120.667	66.6667	0	0	0	0	0	24	1	1	2	3	4	0	3	2	1	9	1	3	0	1
9063	1	7927.75	8067.67	1	5			22589.5	1	1	5.26269	6.36475	116.667	36.6667	0	0	0	0	0	18	1	2	4	5	9	0	0	2	1	9	9	4	1	0
9064	1	48296.7	54253.7	1	1			162761	1	1	3.96916	6.47679	149.333	70	1	0	1	1	1	67	5	2	9	4	9	0	3	2	4	4	1	9	0	1
9068	1	24446.5	26789.4	2	9			99656.7	1	1	2.33892	4.82775	138	86	1	0	1	1	1	30	2	2	4	4	4	0	3	2	1	1	9	2	0	1
9071	1	2081.99	2242.98	2	13	5204.52	3308.08	8052.31	1	1	2.4681	7.70526	110.667	58.6667	0	0	0	0	0	18	1	2	1	3	3	0	0	2	1	9	9	9	0	1
9072	1	9216.8	10451	1	2	0	0	29262.8	1	1	1.80993	6.1717	116.667	79.3333	0	0	0	0	0	19	1	2	4	5	9	0	0	2	1	9	9	9	0	1
9073	1	86584.4	90116.7	1	9			270350	1	1	4.82415	8.31777	112	68.6667	0	0	0	0	0	35	2	2	9	4	4	0	3	2	2	1	1	3	0	1
9086	1	86584.4	97924.8	2	8	0	0	293774	1	1	2.93651	5.12396			1	1	0	0	0	39	2	2	9	5	5	0	1	2	2	4	1	2	0	1
9099	1	52870.3	56403.9	1	2	131189	70161.5	183313	1	1	4.09434	8.48962	142.667	41.3333	1	0	1	1	1	79	6	2	9	0	4	0	2	2	4	0	1	3	0	1
9102	1	125285	134189	1	5	305363	130963	386464	1	1	3.21084	6.76619	129.333	72	0	0	0	0	0	42	3	1	9	4	5	0	3	1	2	1	1	3	0	1
9103	1	13559.3	14790.4	2	13	37300.6	17739.9	40673.6	1	1	4.97009	6.17483	100.667	68	1	1	0	0	0	29	1	2	1	5	3	0	3	2	1	9	1	2	0	1
9104	1	32496.6	39599.6	1	5			111275	1	1	4.79579	4.2711	150.667	80.6667	1	1	1	0	1	57	4	2	4	3	9	0	2	2	3	0	3	3	0	1
9125	1	33738.6	35821.1	2	12			102807	1	1	2.28238	4.21361	118.667	72	0	0	0	0	0	70	6	1	9	5	3	0	2	1	4	9	1	3	0	1
9133	1	7356.19	7396.51	2	11	17878.3	8835.45	23520.9	1	1	3.10009	5.49717	113.333	70.6667	1	1	0	0	0	18	1	1	4	5	9	0	0	2	1	9	9	9	0	1
9145	1	83180	100625	1	11			281750	1	1	3.53106	3.91222	130	89.3333	1	0	1	1	1	47	3	2	5	5	4	0	3	2	2	1	9	9	0	1
9148	1	73173.8	77360.9	2	7			232083	1	1	1.66393	6.27288	109	68	0	0	0	0	0	38	2	2	2	5	9	0	3	2	2	1	9	9	0	1
9155	1	29163.9	30277.5	1	9			82354.8	1	1	4.07073	6.35263	110	60.6667	0	0	0	0	0	44	3	1	4	4	5	0	3	2	2	1	1	3	0	1
9171	1	40065.1	40873.1	2	2	96402.6	43506.2	123437	1	1	3.31054	4.09101	114	78.6667	0	0	0	0	0	19	1	1	9	3	9	0	0	2	1	9	9	9	0	1
9173	1	38807.4	41202.8	1	12	90153.3	48766.9	118252	1	1	2.55723	6.19848	144.667	79.3333	1	1	1	0	1	74	6	1	9	4	5	0	2	1	4	1	1	3	0	1
9175	1	5977.12	6318.49	1	7	17700.1	8808.01	17691.8	1	1	5.86423	7.54327	113.333	64.6667	0	0	0	0	0	18	1	2	4	3	3	0	0	2	1	9	1	3	0	1
9177	1	32782.2	42949.9	1	6			123266	1	1	4.49914	9.13238	107	74	1	1	0	0	0	72	6	1	9	5	9	0	2	1	4	1	9	2	0	1
9181	1	6916.69	6980.01	2	9			24011.3	1	1	2.26592	4.48695	132	42	1	0	1	1	1	65	5	1	4	3	9	0	3	1	4	1	9	3	0	1
9183	1	22352.1	22096.8	2	4			62092	1	1	3.08694	4.62723	122.667	56.6667	1	1	0	0	0	52	4	2	4	5	3	0	1	2	3	4	9	4	0	1
9187	1	24667.1	27736.8	2	4	80334.4	38821.2	75444.1	1	1	2.67	-0.867501	119.333	72	1	1	0	0	0	54	4	1	4	4	5	0	1	2	3	1	1	3	0	1
9191	1	6603.89	7062.46	1	8	17663.2	6839.63	21187.4	1	1	2.94444	6.3315	109.333	44.6667	0	0	0	0	0	25	1	2	9	3	5	0	3	2	1	0	1	9	0	1
9195	1	29924.9	30005.6	1	2			93917.5	1	1	3.70991	5.82895	103.333	75.3333	0	0	0	0	0	19	1	2	5	4	4	0	0	2	1	9	9	9	0	1
9201	1	38189.4	44124.1	2	7			132372	1	1	1.23256	5.42886	115.333	70	0	0	0	0	0	60	5	2	9	5	5	0	2	2	3	4	1	3	0	1
9203	1	81239.7	83742.4	1	8			224430	1	1	2.63906	0.444686	116.667	61.3333	0	0	0	0	0	22	1	1	5	3	4	0	3	2	1	9	1	3	0	1
9204	1	34036.7	34915.7	2	1			109286	1	1	1.2613	4.4083	105.333	60.6667	0	0	0	0	0	19	1	2	9	3	9	0	0	2	1	1	1	9	0	1
9208	1	2842.13	2858.67	1	3	6633.14	4580.09	10262.6	1	1	5.2575	7.36061	110	70	0	0	0	0	0	19	1	2	1	5	3	0	0	2	1	9	9	2	0	1
9210	1	54550	61449	1	5	142308	68487.9	184347	1	1	5.72031	7.27462	139.333	78	1	0	1	1	1	68	5	2	9	4	4	0	3	2	4	1	1	3	0	1
9211	1	1940.65	2078.69	1	12	0	0	6589.43	1	1	3.054	6.14204	142.667	64	1	1	1	0	1	66	5	2	1	5	3	0	1	2	4	1	1	3	0	1
9219	1	70642.8	79485.7	2	5	173459	90192.1	255944	1	1	4.68564	6.00025	113.333	78	1	1	0	0	0	52	4	2	9	4	5	0	3	2	3	4	9	3	0	1
9221	1	7608.48	8605	1	1			25815	1	1	2.95073	5.31616	104	54	0	0	0	0	0	26	1	2	9	5	4	0	1	2	1	1	1	2	0	1
9222	1	92697.1	102602	1	8			295493	1	1	2.59525	6.35089	132.667	72	1	0	1	1	1	43	3	1	9	5	5	0	3	2	2	0	9	3	0	1
9239	1	87299.4	98938.7	2	12	247445	102570	296816	1	1	3.15103	5.48081	109.333	61.3333	0	0	0	0	0	39	2	2	9	5	4	0	2	2	2	1	1	3	0	1
9247	1	2838.51	3434.51	1	3			10578.3	1	1	1.09527	5.49306	138	78	1	1	1	0	1	62	5	1	1	4	9	0	3	2	3	1	9	9	0	1
9251	1	22926.3	24100.3	2	7			67721.8	1	1	2.5549	6.74835	116.667	66	0	0	0	0	0	46	3	2	4	4	4	0	3	2	2	4	9	2	0	1
9254	1	37285.6	41687.4	3	1			145489	1	1	2.35138	4.70953	156	88.6667	1	1	1	0	1	65	5	1	9	4	5	0	3	1	4	1	1	3	0	1
9256	1	72822.6	82360.6	2	1	179733	90471.9	265201	1	1	4.23642	6.88646			1	1	0	0	0	53	4	2	9	4	4	0	2	2	3	1	1	3	0	1
9260	1	52299.6	63096.3	2	11	146123	65927.2	189289	1	1	4.65396	7.71535	118	76	0	0	0	0	0	62	5	2	9	3	9	0	3	2	3	1	1	4	0	1
9277	1	67675.2	76146.5	2	12			245192	1	1	3.32432	6.22658	129.333	81.3333	1	0	1	1	1	54	4	2	9	4	4	0	3	2	3	4	1	3	0	1
9286	1	35736.4	44359.9	2	12			144170	1	1	4.47654	3.91701	155.333	84.6667	1	1	1	0	1	76	6	2	9	5	3	0	3	2	4	1	9	3	0	1
9296	1	113180	128004	1	5	324841	139516	384013	1	1	4.70953	6.52796	104.667	60.6667	0	0	0	0	0	38	2	2	9	5	4	0	1	2	2	1	1	3	0	1
9303	1	11482.5	11645	2	12			36681.7	1	1	3.06991	6.5438	156.667	60	1	1	1	0	1	74	6	2	4	4	3	0	2	2	4	4	9	2	0	1
9304	1	42878.8	45155.3	1	5	104961	45797.1	136369	1	1	-0.562119	4.89784	117.333	69.3333	0	0	0	0	0	18	1	1	9	5	3	0	0	2	1	9	9	2	0	1
9306	1	88888	89423.8	2	1			250387	1	1	3.83341	4.00969	112	72.6667	0	0	0	0	0	44	3	2	9	4	3	0	3	2	2	1	9	2	0	1
9308	1	19793.7	19477.5	1	4	51859.1	26034	53563.2	1	1	4.30461	4.60387	114.667	66	0	0	0	0	0	25	1	2	1	3	4	0	3	2	1	9	1	4	0	1
9321	1	31342	35416.8	2	9			131751	1	1	4.02749	6.44252	118.667	65.3333	0	0	0	0	0	26	1	2	4	4	4	0	3	2	1	4	9	2	0	1
9324	1	7898.36	7772.19	1	13			25881.4	1	1	2.62467	7.80792	117.333	77.3333	0	0	0	0	0	46	3	2	1	4	4	0	3	2	2	4	9	3	0	1
9326	1	14909.3	16623.1	2	11	35555.7	21025.9	47708.3	1	1	2.76001	7.07259	142.667	70	1	0	1	1	1	85	6	1	9	3	5	0	3	1	4	1	9	2	0	1
9328	1	73021.1	76000	2	8			228000	1	1	4.65415	6.88755			0	0	0	0	0	27	1	2	9	5	3	0	1	2	1	1	9	2	0	1
9332	1	71714.6	80832.7	2	13			270790	1	1	1.93874	5.99146	120	73.3333	1	1	0	0	0	55	4	1	9	4	4	0	2	1	3	1	1	3	0	1
9341	1	38454.5	43317.9	2	1			140783	1	1	1.88251	1.62334	104.667	64.6667	0	0	0	0	0	71	6	2	9	4	3	0	3	2	4	1	1	2	0	1
9344	1	10553.7	11789.3	1	7			37136.2	1	1	2.19054	5.72359	153	58	1	1	1	0	1	78	6	2	4	4	9	0	3	2	4	4	3	9	0	1
9346	1	79728.4	82184.5	2	8			220255	1	1	2.24071	5.273	120	75.3333	0	0	0	0	0	35	2	1	9	3	4	0	3	2	2	1	9	3	0	1
9348	1	38690.7	40737.9	1	1			123028	1	1	3.32504	5.6435	107.333	58	0	0	0	0	0	18	1	1	9	5	3	0	0	1	1	9	1	3	0	1
9350	1	16932.3	18853.8	1	13			67308	1	1	4.12228	8.38754	128.667	62.6667	0	0	0	0	0	21	1	1	1	3	9	0	3	2	1	9	9	4	0	1
9355	1	2637.05	2740.5	1	6			9838.39	1	1	2.4681	6.55251	118	60.6667	0	0	0	0	0	18	1	2	1	5	3	0	0	2	1	9	1	9	0	1
9361	1	21383	24976	1	4			89164.1	1	1	3.03495	6.19032	117.333	55.3333	0	0	0	0	0	29	1	1	1	3	9	0	1	2	1	1	1	9	0	1
9367	1	24667.1	25609	2	5			69656.4	1	1	2.25654	4.75411	124	82.6667	1	1	1	0	1	53	4	1	4	3	5	0	3	1	3	1	9	3	0	1
9369	1	2543.37	2724.27	1	4			8635.94	1	1	4.78365	6.8109	159.333	64	1	1	1	0	1	74	6	2	1	3	9	0	3	2	4	1	9	2	0	1
9371	1	19793.7	20518.8	1	4			56426.7	1	1	4.88485	5.4282	112	76.6667	0	0	0	0	0	33	2	2	1	1	5	0	3	2	1	1	9	3	0	1
9381	1	70771.4	72755.4	2	1	173076	75986.1	243731	1	1	3.9373	6.13033	132.667	77.3333	1	1	1	0	1	51	4	1	9	4	3	0	1	1	3	1	1	2	0	1
9399	1	45749.5	48573.4	2	1			169521	1	1	-0.562119	-0.867501	150	70	1	1	1	0	1	60	5	1	9	3	4	0	2	1	3	1	1	2	0	1
9401	1	38146.9	44075	3	1			132225	1	1	3.16758	7.59085			0	0	0	0	0	67	5	2	9	5	5	0	3	2	4	1	1	4	0	1
9410	1	17427.1	17673.7	1	7			55672.1	1	1	4.82831	5.86647	143.333	88.6667	1	1	1	0	1	61	5	2	4	3	4	0	3	2	3	0	1	4	0	1
9424	1	3791.83	4228.97	1	12	8055.72	4312.07	13405.8	1	1	2.31254	3.97406	171.333	94	1	1	1	0	1	66	5	2	1	4	9	0	2	2	4	4	1	2	0	1
9432	1	5292.13	5231.68	2	7			19461.9	1	1	2.45445	5.04986	106.667	64	0	0	0	0	0	27	1	2	4	3	4	0	3	2	1	9	3	9	0	1
9443	1	7158.11	7076.35	2	12			26324	1	1	1.84688	2.34851	124	88	1	0	1	1	1	30	2	2	4	4	5	0	3	2	1	1	9	3	0	1
9457	1	95505.9	107500	2	12	243418	119956	300999	1	1	2.92638	5.45044	104	70	0	0	0	0	0	46	3	2	9	1	5	0	3	2	2	9	1	3	0	1
9466	1	24667.1	25802.5	2	5			70182.7	1	1	5.62909	5.31326	153.333	88	1	0	1	1	1	43	3	1	4	3	3	0	1	2	2	4	1	2	0	1
9474	1	7898.36	8082.25	1	13			26913.9	1	1	6.30628	3.82428	120.667	73.3333	0	0	0	0	0	40	3	2	1	4	4	0	3	2	2	4	1	2	0	1
9475	1	38146.9	50354.7	1	5	0	0	151064	1	1	3.68387	6.08222	114	58	1	1	0	0	0	63	5	2	9	4	3	0	2	2	3	0	3	4	0	1
9477	1	42362.8	45194	1	8	107529	47457.8	135582	1	1	-0.562119	6.09131	172.667	68	1	1	1	0	1	66	5	2	9	4	4	0	3	2	4	1	1	2	0	1
9479	1	73785.5	90817	1	8	209701	84445.5	304237	1	1	3.71844	7.18296	120	73.3333	0	0	0	0	0	57	4	1	9	3	9	0	3	2	3	1	1	3	0	1
9485	1	7670.9	8109.84	2	8			24329.5	1	1	4.1239	4.38328	125.333	0	0	0	0	0	0	24	1	2	9	4	9	0	1	2	1	9	9	4	0	1
9487	1	79636.5	89761.8	1	8	210895	95490.9	240562	1	1	4.70048	6.8773	117.333	75.3333	0	0	0	0	0	33	2	1	9	5	5	0	3	2	1	0	9	9	0	1
9494	1	45749.5	51231.7	2	1			178799	1	1	4.72108	6.17676	127.333	70.6667	1	1	0	0	0	61	5	1	9	4	3	0	3	1	3	1	9	2	0	1
9505	1	123219	139357	1	11	359668	137520	418072	1	1	2.39243	3.99875	127.333	80	1	0	1	1	1	30	2	2	5	4	5	0	3	2	1	1	1	2	0	1
9510	1	11251.6	12073.8	1	5			36945.8	1	1	5.69709	6.8977	132.667	70	1	0	1	1	1	43	3	1	1	3	5	0	3	2	2	0	9	3	0	1
9511	1	72822.6	76854.5	2	1	165799	88890.5	247471	1	1	2.94128	6.32536	122	61.3333	1	1	0	0	0	52	4	2	9	5	3	0	1	2	3	1	9	3	0	1
9525	1	32496.6	35611	1	5			100067	1	1	4.50645	7.61085	114	78.6667	0	0	0	0	0	41	3	2	4	3	4	0	3	1	2	4	1	2	0	1
9537	1	26333.2	27506.8	1	3	71666.6	33055.6	98199.3	1	1	3.89792	6.02828	114.667	76	0	0	0	0	0	24	1	1	1	4	4	0	1	2	1	9	9	4	0	1
9539	1	44937.1	46079.2	2	10	93322.4	47281.2	171415	1	1	2.36085	5.36598	98.6667	62.6667	0	0	0	0	0	29	1	2	4	3	5	0	3	2	1	1	9	3	0	1
9542	1	9288.38	9344.37	1	11			28033.1	1	1	-0.562119	5.29566			0	0	0	0	0	22	1	2	9	3	9	0	2	2	1	9	9	3	0	1
9544	1	40042.6	45165.1	1	5	93061.8	51842.6	129624	1	1	4.12228	6.34036	139.333	64.6667	1	1	1	0	1	77	6	1	9	5	5	0	3	1	4	1	1	3	0	1
9568	1	37285.6	39587.1	1	6	84674.2	44629.6	138159	1	1	3.15359	8.26302	120.667	76.6667	0	0	0	0	0	64	5	1	9	5	5	0	3	2	3	1	9	3	0	1
9581	1	3364.03	4070.37	1	4			12536.8	1	1	2.79728	3.46135	144.667	84.6667	1	0	1	1	1	60	5	1	1	3	9	0	2	2	3	4	3	9	0	1
9617	1	72924	77096.8	2	13			231290	1	1	2.43973	3.25231	104.667	71.3333	0	0	0	0	0	38	2	2	2	3	9	0	3	2	2	0	1	2	0	1
9625	1	2462.47	3005.83	1	4	5608.71	2895.73	9528.48	1	1	-0.562119	5.52118	134.667	66	1	1	1	0	1	70	6	2	1	4	9	0	3	2	4	1	9	9	0	1
9640	1	12787.2	14213.9	2	10			48895.9	1	1	5.11799	4.13996	170	71	1	0	1	1	1	60	5	1	4	5	0	0	1	2	3	0	9	9	0	1
9648	1	10553.7	11204.8	2	5	27229.4	17735.9	35295.3	1	1	-0.562119	7.78322	180	80	1	1	1	0	1	74	6	2	4	4	9	0	3	2	4	1	9	9	0	1
9649	1	68206.9	76744.8	1	7	194758	73808.1	230235	1	1	0.587787	4.05352	121	61	0	0	0	0	0	29	1	2	9	5	4	0	3	2	1	9	1	3	0	1
9650	1	9787.14	10159.8	1	8			34949.8	1	1	2.74727	6.2634	152	90	1	1	1	0	1	60	5	1	4	3	9	0	2	2	3	1	1	3	0	1
9656	1	10966.8	12369.8	1	2	28083.6	17327.5	35501.2	1	1	2.97553	3.33577	132	78	1	0	1	1	1	85	6	1	9	5	3	0	2	1	4	1	9	3	0	1
9675	1	107996	111023	2	2	267660	126096	297542	1	1	4.2697	3.43076	122.667	73.3333	1	1	0	0	0	35	2	1	9	3	3	0	3	2	2	1	9	3	0	1
9678	1	34201.5	34293.7	1	10			107339	1	1	3.17053	6.94312	106.667	60.6667	0	0	0	0	0	19	1	2	9	0	9	0	0	2	1	9	9	9	0	1
9684	1	6221.52	6255.63	2	5			19892.9	1	1	5.00736	6.73308	130	0	1	0	1	1	1	18	1	1	4	5	9	0	0	2	1	9	9	4	0	1
9685	1	8644.17	9029.44	1	13	0	0	27630.1	1	1	3.24493	5.48272	128.667	88.6667	1	1	1	0	1	44	3	1	1	3	9	0	3	2	2	1	9	3	0	1
9691	1	102748	103367	1	5			310101	1	1	4.40305	6.87833	113.333	70.6667	0	0	0	0	0	37	2	2	9	0	5	0	3	2	2	1	9	3	0	1
9693	1	197130	224547	2	2			673640	1	1	3.6278	4.22479	104.667	58.6667	0	0	0	0	0	22	1	2	9	5	4	0	3	2	1	1	9	9	0	1
9703	1	64603.8	73065.3	2	8	159448	80261.1	235270	1	1	1.40854	4.34381	133.333	91.3333	1	1	1	0	1	55	4	2	9	4	4	0	2	2	3	1	9	3	0	1
9715	1	2178.19	2301.94	2	6	4909.58	2905.25	7297.14	1	1	3.38439	6.30262	153.333	76	1	1	1	0	1	60	5	2	1	5	9	0	1	2	3	4	9	2	0	1
9716	1	95505.9	108015	2	12			302441	1	1	3.16463	3.18263	104.667	67.3333	0	0	0	0	0	42	3	2	9	3	4	0	1	2	2	1	1	3	0	1
9728	1	38699.3	41285.7	1	7	98230.3	43353.7	123857	1	1	4.65605	7.16973	138	80	1	1	1	0	1	69	5	2	9	3	4	0	3	2	4	4	9	4	0	1
9730	1	18021.1	20243.9	1	8			65792.6	1	1	2.07819	6.22456	142	70	1	1	1	0	1	80	6	2	9	5	4	0	3	2	4	4	9	3	0	1
9731	1	13364.8	15326.4	2	3	32307.6	18622.2	43986.7	1	1	3.34074	6.74091	155.333	66.6667	1	0	1	1	1	83	6	1	9	5	3	0	3	1	4	1	9	2	0	1
9736	1	35618.7	38130.2	2	12	77223.6	38326.8	114391	1	1	2.25129	4.65871	116.667	70.6667	0	0	0	0	0	34	2	2	2	4	3	0	3	2	1	4	9	2	0	1
9740	1	20793.6	22150.1	2	7			60248.2	1	1	-0.562119	5.03773	118.667	78.6667	0	0	0	0	0	51	4	1	4	3	5	0	3	2	3	4	1	3	0	1
9741	1	72822.6	82699.4	2	1			266292	1	1	4.28936	3.94951	103.333	69.3333	0	0	0	0	0	57	4	2	9	5	4	0	3	2	3	1	1	3	0	1
9744	1	30969.8	32152.4	1	7			87454.5	1	1	3.42914	6.15067	118	58	0	0	0	0	0	26	1	1	4	5	3	0	3	2	1	1	9	2	0	1
9746	1	95750	103990	1	11			314048	1	1	3.4956	6.18602	126.667	90	1	1	1	0	1	19	1	1	9	4	9	0	0	2	1	9	9	9	0	1
9770	1	124090	127243	2	9			366461	1	1	3.02335	3.67782	129.333	88	1	0	1	1	1	46	3	1	9	5	4	0	1	2	2	1	9	9	0	1
9772	1	36255	39194	2	5	78358.8	33497.2	105040	1	1	3.41049	6.03265	123.333	70.6667	0	0	0	0	0	21	1	1	5	5	3	0	3	2	1	9	9	3	0	1
9781	1	35080.2	42599.9	2	6			133338	1	1	4.2559	6.36404	117.333	75.3333	0	0	0	0	0	18	1	2	9	5	9	0	0	2	1	9	1	3	0	1
9786	1	51922.5	59293.9	1	2	0	0	220573	1	1	-0.562119	2.195	117.333	73.3333	0	0	0	0	0	22	1	2	4	4	9	0	3	2	1	9	9	2	0	1
9790	1	37122.2	39413.6	1	12			113117	1	1	1.97408	6.43615	152	75.3333	1	0	1	1	1	76	6	1	9	4	5	0	1	1	4	1	1	3	0	1
9797	1	87870	95740.9	2	2	228247	104352	256586	1	1	5.55296	7.38399	118	65.3333	0	0	0	0	0	26	1	1	9	5	5	0	2	2	1	9	1	3	0	1
9798	1	128170	131763	1	7			353125	1	1	3.17388	6.29342	136	76.6667	1	1	1	0	1	38	2	1	2	3	5	0	2	1	2	1	1	3	0	1
9802	1	2521.23	2700.57	2	3	5934.18	4375.72	8560.79	1	1	1.32176	5.56187	108	75.3333	0	0	0	0	0	62	5	2	1	4	9	0	2	2	3	1	9	9	0	1
9813	1	45144.5	51770.4	2	6	110219	56137	180679	1	1	4.10347	6.00312	114	68	1	1	0	0	0	63	5	1	9	0	3	0	2	1	3	1	1	3	0	1
9815	1	72115.8	72550.4	3	1	154772	88784.5	203141	1	1	4.41884	8.36171	109.333	67.3333	0	0	0	0	0	48	3	2	9	5	4	0	2	2	2	1	9	3	0	1
9816	1	10806.9	11589.4	2	6			35463.6	1	1	3.76815	4.56435	151.333	80	1	1	1	0	1	50	4	1	1	4	9	0	1	2	3	1	9	2	0	1
9823	1	81201.7	83478	1	10	198155	91104.2	223721	1	1	3.45157	7.10442	118	76.6667	0	0	0	0	0	23	1	1	9	3	3	0	3	2	1	1	9	3	0	1
9828	1	12354.7	13117	1	7			41318.7	1	1	1.44456	4.62252	140	51	1	1	1	0	1	68	5	2	4	4	9	0	1	2	4	4	1	9	0	1
9829	1	10519.6	10615.9	2	5	0	0	30467.5	1	1	3.39451	8.85023	131.333	55.3333	1	0	1	1	1	75	6	1	5	4	9	0	2	1	4	1	9	3	0	1
9845	1	16527.1	17539.1	2	13	45696.6	21889.5	62614.6	1	1	4.76217	8.22148	125.333	77.3333	0	0	0	0	0	36	2	1	1	3	4	0	3	2	2	1	1	3	0	1
9846	1	18490	19791.2	1	6			70654.6	1	1	1.59331	3.69387	113.333	68.6667	0	0	0	0	0	22	1	1	1	3	3	0	3	2	1	1	9	2	0	1
9865	1	69458.6	78153.2	1	8	198332	75162.6	234460	1	1	4.57471	4.42843	121.333	68.6667	0	0	0	0	0	27	1	2	9	5	9	0	1	2	1	9	9	3	0	1
9872	1	62508	69693.3	1	7	148377	77428.3	243230	1	1	7.6009	6.99062	119.333	86	1	1	1	0	1	60	5	1	9	3	5	0	2	1	3	1	1	3	0	1
9876	1	25428.2	26399.2	1	7			71805.8	1	1	2.68444	6.95181	124	83.3333	1	0	1	1	1	43	3	1	4	3	5	0	3	2	2	1	1	2	0	1
9883	1	57758.4	64397.8	1	11			224748	1	1	-0.562119	5.43938	114	68	0	0	0	0	0	62	5	1	9	3	9	0	2	2	3	1	1	2	0	1
9888	1	65763.1	71653.8	3	1	170823	78098.4	192032	1	1	4.26127	4.3526	98	66	0	0	0	0	0	25	1	1	9	5	5	0	1	2	1	9	9	3	0	1
9890	1	26662.9	32330.8	1	9			87939.9	1	1	-0.562119	6.33859	130	76	1	1	1	0	1	51	4	1	4	4	9	0	2	2	3	0	1	9	0	1
9893	1	123219	138643	1	11			415929	1	1	4.71223	6.86193	98	70.6667	0	0	0	0	0	30	2	2	9	5	5	0	1	2	1	9	9	9	0	1
9894	1	26313.9	34142.3	1	11			110963	1	1	2.72981	6.74432	118.667	69.3333	1	1	0	0	0	83	6	2	9	3	9	0	3	2	4	4	9	2	0	1
9895	1	102634	112096	2	1			322837	1	1	1.29473	5.12432	155.333	97.3333	1	0	1	1	1	48	3	1	9	4	3	0	3	2	2	9	1	4	0	1
9905	1	2652.75	2647.02	1	12	7641.49	4998.16	8417.52	1	1	4.82831	6.01127	120	46	0	0	0	0	0	18	1	1	1	3	9	0	0	2	1	9	1	9	0	1
9906	1	25579.2	25814	2	11			70214.1	1	1	3.86073	6.608	148	84	1	1	1	0	1	56	4	1	4	4	9	0	3	1	3	0	9	3	0	1
9907	1	92697.1	104483	1	8	237764	100837	300911	1	1	-0.562119	7.78322	114.667	81.3333	1	0	1	1	1	44	3	1	9	5	5	0	3	2	2	1	1	3	0	1
9908	1	22995.7	25751.3	1	1			73906.3	1	1	4.22844	6.03342	132	42	1	1	1	0	1	85	6	1	9	3	5	0	2	1	4	4	9	3	0	1
9911	1	121284	135254	1	6	0	0	378711	1	1	1.7544	2.74084	120.667	74.6667	0	0	0	0	0	45	3	2	9	4	4	0	3	2	2	1	9	3	0	1
9915	1	2659.83	3314.28	1	3	5713.58	3568.95	10208	1	1	3.58407	6.78511	128	78.6667	0	0	0	0	0	66	5	1	1	4	9	0	2	1	4	4	9	2	0	1
9921	1	83604.6	94069.9	1	9	200679	104894	302905	1	1	3.97968	8.50106	106	71.3333	0	0	0	0	0	54	4	2	9	5	4	0	3	2	3	1	1	3	0	1
9925	1	3286.28	3976.31	2	6	8374.82	4779.04	12247	1	1	1.36864	7.89655	148.667	76.6667	1	1	1	0	1	77	6	1	1	4	9	0	2	2	4	4	3	2	0	1
9931	1	2709.61	2902.34	1	3			9200.43	1	1	3.32863	5.01064	130.667	67.3333	1	1	1	0	1	62	5	2	1	4	9	0	3	2	3	4	9	2	0	1
9932	1	8142.73	10637.7	1	6	21993.9	9921.94	35423.5	1	1	3.44458	6.74811	140	77.3333	1	0	1	1	1	52	4	2	1	5	9	0	1	2	3	1	9	3	0	1
9937	1	8316.26	8183.41	1	6			27250.8	1	1	-0.562119	4.70048	123.333	75.3333	0	0	0	0	0	51	4	2	1	4	9	0	3	2	3	1	9	2	0	1
9940	1	31865.4	33995.1	1	7	0	0	110484	1	1	4.26507	6.72312	125	67	0	0	0	0	0	71	6	2	9	5	4	0	1	2	4	4	9	2	0	1
9944	1	95894.5	115140	1	2	0	0	385718	1	1	1.89612	3.04927	119.333	84.6667	1	0	1	1	1	50	4	1	2	3	9	0	1	2	3	1	9	2	0	1
9946	1	50793.9	56383.3	1	2			153363	1	1	3.61899	5.09375	116.667	68	0	0	0	0	0	22	1	1	4	5	9	0	1	2	1	9	9	2	0	1
9949	1	110927	118810	2	10			318410	1	1	1.87794	6.03309	120	78	0	0	0	0	0	39	2	1	9	3	3	0	3	2	2	0	9	2	0	1
9954	1	28568.6	30557.9	2	8			113675	1	1	3.22247	7.42536	103.333	79.3333	0	0	0	0	0	36	2	2	4	5	4	0	3	2	2	1	1	2	0	1
9955	1	22044.7	23546.6	1	12			84061.5	1	1	1.23256	3.67883	114	78.6667	0	0	0	0	0	37	2	1	1	3	3	0	3	2	2	1	9	2	0	1
9961	1	76739.6	78689.9	2	7	187597	86693.1	210889	1	1	2.5177	3.57515	126	79.3333	0	0	0	0	0	36	2	1	2	3	9	0	2	2	2	1	9	2	0	1
9979	2	59931.4	71761	2	22	149193	73789.6	206216	1	1	3.62167	5.32301	148.667	86	1	1	1	0	1	60	5	1	5	5	4	0	2	2	3	1	1	2	0	1
9980	2	83384.4	105939	1	23			336459	1	1	5.34233	6.71417	140	64.6667	1	1	1	0	1	85	6	2	9	4	9	0	3	2	4	4	3	9	0	1
9984	2	11611	12254.3	1	17	24924.4	12437	34691.1	1	1	3.47816	6.83411	122.667	73.3333	0	0	0	0	0	46	3	2	1	4	9	0	1	2	2	1	1	3	0	1
9988	2	11611	12254.3	1	17			28530.5	1	1	3.49043	4.49088	128.667	66.6667	0	0	0	0	0	54	4	2	1	4	9	0	3	2	3	4	1	2	0	1
9999	2	30343.5	30887.5	1	16			101013	1	1	2.41591	6.51026	142	58	1	0	1	1	1	28	1	1	4	3	9	0	1	2	1	1	9	2	0	1
10013	2	9219.78	9172.93	2	25	20700	12304.6	25756.2	1	1	5.97126	7.28619	182	78	1	1	1	0	1	58	4	1	1	3	9	0	1	2	3	4	9	3	0	1
10020	2	15269.6	15221.2	2	28			75323.9	1	1	3.86283	7.44425	111.333	58.6667	0	0	0	0	0	35	2	2	1	4	9	0	3	2	2	1	9	9	0	1
10025	2	71286	73161.3	1	15	169624	95250.5	203090	1	1	3.58906	6.80683	111.333	70	0	0	0	0	0	47	3	2	9	4	4	0	3	2	2	1	9	2	0	1
10029	2	20638.7	24712.5	2	16			71015	1	1	3.13983	5.54908	133.333	63.3333	1	0	1	1	1	85	6	1	9	3	9	0	2	2	4	4	3	2	0	1
10033	2	39936.5	40987.1	2	19			150299	1	1	4.47392	6.51619	124	74	0	0	0	0	0	51	4	2	9	4	3	0	3	2	3	4	9	2	0	1
10037	2	17990.3	22432.8	1	18			71246	1	1	1.06471	4.72739	130	0	1	1	1	0	1	85	6	2	9	4	9	0	3	2	4	4	3	2	0	1
10039	2	87626.5	89376.9	1	19	200074	106761	271062	1	1	4.16976	6.54391	107.333	65.3333	0	0	0	0	0	38	2	2	9	5	3	0	1	2	2	1	1	3	0	1
10044	2	73842.7	73853.7	1	27	178070	98130.6	198640	1	1	3.86703	7.02997	109.333	74	1	1	0	0	0	28	1	1	9	3	9	0	1	2	1	9	1	9	0	1
10050	2	23624.1	24733.5	2	21	52643.2	30500.6	71075.4	1	1	4.40305	3.88773	165.333	72	1	0	1	1	1	72	6	1	9	0	3	0	2	2	4	1	1	3	0	1
10052	2	17053.1	17433.2	2	28	32158.3	18300.9	54484.8	1	1	5.26269	7.21524	128	70	0	0	0	0	0	24	1	1	1	4	3	0	3	2	1	9	9	2	0	1
10053	2	59959.4	61536.7	1	21	137753	73997.3	186628	1	1	4.34251	5.10595	106.667	62	0	0	0	0	0	33	2	2	9	5	5	0	3	2	1	1	1	4	0	1
10056	2	11885	11964.6	1	17	32678.6	24823	40913	1	1	3.13983	3.64545	103.333	62	0	0	0	0	0	19	1	2	2	5	9	0	0	2	1	9	9	4	0	1
10070	2	43867.8	45928	1	14			131981	1	1	3.39115	6.85224	134	78	1	0	1	1	1	62	5	1	9	4	4	0	2	1	3	1	1	3	0	1
10077	2	4216.64	4327.57	2	26	10357.1	5271.14	12843.8	1	1	0.470004	1.8718	104.667	52	0	0	0	0	0	24	1	2	5	3	4	0	3	2	1	1	9	3	0	1
10087	2	12513.3	12448.8	1	27			40744.7	1	1	4.35671	7.14677	214.667	77.3333	1	1	1	0	1	70	6	2	4	4	9	0	3	2	4	4	9	3	0	1
10099	2	5482.52	5569.82	2	26			19930.7	1	1	0.0582689	0.29267	115	58	0	0	0	0	0	24	1	2	4	4	4	0	1	2	1	9	1	2	0	1
10100	2	22521.1	23691.2	2	15	49039.4	25305.2	58521.2	1	1	0.587787	3.63759	100.667	70	0	0	0	0	0	27	1	2	1	5	4	0	3	2	1	1	9	2	0	1
10102	2	10771.3	10952.4	1	16	0	0	28791.3	1	1	4.09601	6.36303	172.667	75.3333	1	1	1	0	1	63	5	1	4	3	9	0	2	2	3	1	1	2	0	1
10103	2	9617.91	10150.8	1	25			28736.2	1	1	2.36085	5.89164	135.333	84	1	0	1	1	1	44	3	2	1	4	3	0	3	2	2	1	1	2	0	1
10104	2	44263.3	44537.2	2	22			163317	1	1	3.58352	5.48894	84.6667	60.6667	1	1	0	0	0	51	4	2	9	4	9	0	3	2	3	1	1	2	0	1
10105	2	19983	20379.6	2	26			65792.1	1	1	3.49953	6.49828	107.333	71.3333	0	0	0	0	0	40	3	2	4	3	4	0	1	2	2	9	9	2	0	1
10107	2	74311.8	79013.2	2	16			289741	1	1	3.32863	4.24992	100	69.3333	0	0	0	0	0	53	4	2	9	5	3	0	2	2	3	4	1	3	0	1
10111	2	5212.04	5176.57	2	20			17378.1	1	1	2.4681	6.14204	112.667	61.3333	1	1	0	0	0	18	1	1	4	3	9	0	0	2	1	9	1	9	0	1
10116	2	25315.7	25769.6	2	24			67503.2	1	1	3.61362	3.42426	122	75.3333	0	0	0	0	0	48	3	1	4	4	4	0	1	1	2	1	9	2	0	1
10119	2	6770.38	6905.62	1	16			20495.3	1	1	1.74047	2.29253	122.667	55.3333	0	0	0	0	0	22	1	2	9	3	3	0	1	2	1	1	9	2	0	1
10125	2	6865.97	7078.02	1	16	18573.6	11619.3	20509.3	1	1	2.95491	5.34233	111.333	68	0	0	0	0	0	19	1	2	4	3	9	0	0	2	1	9	1	9	0	1
10140	2	12609.1	13300	1	19			38219.5	1	1	2.43361	2.96527	136	0	1	0	1	1	1	85	6	1	9	3	9	0	2	2	4	4	9	2	0	1
10144	2	5809.8	6077.46	1	18	13274.7	6650.02	18037.3	1	1	4.69135	8.19974	120	71.3333	0	0	0	0	0	23	1	2	9	0	3	0	3	2	1	1	1	9	0	1
10150	2	196812	203554	2	27	523302	263681	604129	1	1	5.40717	3.06339	118	62.6667	1	1	0	0	0	21	1	2	2	4	4	0	3	2	1	1	1	9	0	1
10153	2	95671	99036.3	2	16			266373	1	1	4.78749	5.75257	130.667	74	1	1	1	0	1	21	1	1	9	4	4	0	3	2	1	9	1	4	0	1
10161	2	22646.5	24373.2	1	22			78842	1	1	1.80829	4.18205			0	0	0	0	0	19	1	1	9	5	3	0	0	2	1	9	1	2	0	1
10165	2	27124.1	28397.9	1	23			81605.6	1	1	3.27714	6.39693	142.667	83.3333	1	0	1	1	1	75	6	1	9	5	3	0	3	1	4	1	1	3	0	1
10166	2	83210.6	86137.7	1	23	169254	94446.1	254019	1	1	3.63231	4.81218	130	90.6667	1	0	1	1	1	48	3	1	9	3	3	0	3	2	2	9	1	2	0	1
10167	2	3387.66	4488.85	1	17	9434.09	4979.39	15232	1	1	3.10906	4.8828	118	54.6667	0	0	0	0	0	60	5	2	1	5	9	0	3	2	3	4	9	4	0	1
10168	2	1987.3	2656.06	1	25			9343.83	1	1	4.50756	4.96981	134.667	0	1	0	1	1	1	70	6	1	1	5	9	0	1	2	4	1	9	2	0	1
10171	2	5970.5	6011.08	1	27	18201	10513.1	20554.9	1	1	0.0582689	2.91235	112	63.3333	1	1	0	0	0	19	1	2	5	5	9	0	0	2	1	9	1	2	0	1
10175	2	21447.1	22237.9	2	24			54931.4	1	1	3.9684	4.4705	115.333	65.3333	0	0	0	0	0	21	1	2	1	3	9	0	3	2	1	9	9	2	0	1
10189	2	38869.3	39645.7	2	14	92737.6	49480.5	110053	1	1	1.70475	4.59815	144.667	84	1	1	1	0	1	44	3	2	2	3	4	0	3	2	2	9	1	2	0	1
10192	2	22217	22506.8	1	14			58956.3	1	1	3.29953	5.81413	129	85	1	0	1	1	1	44	3	1	4	5	5	0	1	1	2	1	1	2	0	1
10195	2	20476.9	20844	1	27	0	0	54600.7	1	1	2.98062	6.03309	142	91.3333	1	0	1	1	1	42	3	1	4	3	9	0	1	2	2	1	9	2	0	1
10199	2	72737.6	77339.4	2	14			234555	1	1	2.79728	3.2884			0	0	0	0	0	30	2	2	5	5	3	0	3	2	1	1	9	2	0	1
10201	2	83210.6	89382.4	1	23			263588	1	1	0.641854	5.57595	101.333	76	0	0	0	0	0	40	3	1	9	4	3	0	3	1	2	9	1	3	0	1
10205	2	26530.4	32377.7	1	27			93042	1	1	2.84491	3.68135	156	91.3333	1	1	1	0	1	67	5	1	9	5	3	0	2	1	4	1	9	2	0	1
10207	2	50505.5	67252.6	2	19	143038	75136	213592	1	1	4.70048	8.15479			1	1	0	0	0	66	5	2	9	4	4	0	2	2	4	1	9	2	0	1
10216	2	11409.3	11485.8	2	17			39275.5	1	1	1.97408	6.59578	118	41	0	0	0	0	0	18	1	2	9	5	3	0	0	2	1	9	1	9	0	1
10236	2	40202.4	40963	1	14	91697.5	48254.2	124233	1	1	0.0582689	3.3322			0	0	0	0	0	37	2	2	9	5	9	0	1	2	2	1	9	2	0	1
10237	2	54121.2	55545	1	22			164853	1	1	2.02815	5.15906	118.667	60	0	0	0	0	0	21	1	2	9	3	4	0	3	2	1	4	1	3	0	1
10240	2	65517	65526.8	2	15			176244	1	1	3.83945	6.82871	129.333	71.3333	0	0	0	0	0	27	1	1	9	4	5	0	3	2	1	1	1	3	0	1
10243	2	15286.6	16310.9	2	17	32839.7	20105.5	51802.9	1	1	5.63479	8.23217	138.667	76.6667	1	0	1	1	1	82	6	2	9	5	5	0	2	2	4	1	1	3	0	1
10245	2	34669.7	34490.9	1	27	99769.6	42821.8	123420	1	1	3.28091	6.27852	106	56	0	0	0	0	0	20	1	2	4	4	9	0	3	2	1	1	9	9	0	1
10254	2	37403.5	42893.8	1	23	88541	51016.4	136229	1	1	3.80666	6.47851	122	64.6667	0	0	0	0	0	68	5	2	9	4	9	0	2	2	4	4	1	4	0	1
10264	2	35689.9	38337	2	27	73474.2	41463.7	113055	1	1	0.0582689	1.16315	130	81.3333	1	0	1	1	1	42	3	1	9	4	9	0	2	2	2	9	1	2	0	1
10266	2	13908.9	14706	2	23			43732.5	1	1	1.88707	5.76519	100	76.6667	0	0	0	0	0	45	3	1	1	3	3	0	2	2	2	1	9	2	0	1
10267	2	13587.3	14340.2	1	15			40595.8	1	1	0.0582689	4.32281	127.333	76	0	0	0	0	0	49	3	2	1	3	9	0	3	2	2	4	1	2	0	1
10277	2	61233.7	61242.8	1	18			171942	1	1	1.97408	5.43808	115	81	1	0	1	1	1	54	4	1	2	4	4	0	3	1	3	9	9	4	0	1
10289	2	24244.7	24524.3	2	23	52942.3	26995.6	60579.2	1	1	4.21361	5.81413	106	71.3333	0	0	0	0	0	28	1	2	1	5	3	0	3	2	1	1	9	3	0	1
10296	2	32077.4	32067.9	2	20	72097.4	34642.4	104573	1	1	3.72569	2.48491	123.333	72.6667	0	0	0	0	0	36	2	1	4	3	5	0	3	1	2	1	9	9	0	1
10297	2	2823.53	2824.52	1	17	7330.85	3677.61	9172.95	1	1	3.13549	6.06611	105.333	59.3333	0	0	0	0	0	18	1	2	1	5	9	0	0	2	1	9	1	2	0	1
10307	2	5758.64	6994.53	2	27	0	0	23734.4	1	1	1.6864	5.75574			0	0	0	0	0	85	6	2	1	0	9	0	1	2	4	4	3	9	0	1
10316	2	31119.8	33434.7	2	16			87582	1	1	3.2581	5.76832	133.333	74	1	0	1	1	1	47	3	1	4	4	3	0	1	2	2	1	9	3	0	1
10319	2	5326.12	5634.72	1	22	11110.5	6208.59	19120.2	1	1	4.12066	7.30653	123.333	66.6667	0	0	0	0	0	64	5	2	1	5	4	0	3	2	3	1	1	3	0	1
10320	2	33300.2	36981.2	1	21	77016.4	41948.1	117451	1	1	4.8828	6.40523	133.333	73.3333	1	1	1	0	1	62	5	2	9	4	5	0	2	2	3	1	9	3	0	1
10321	2	73172	74310.3	2	27	205884	116783	208630	1	1	3.52046	6.79459	132	76.6667	1	1	1	0	1	52	4	1	9	3	5	0	2	1	3	1	1	3	0	1
10322	2	9219.78	9541.41	2	25	0	0	28374.2	1	1	4.25135	4.78749	157.333	40.6667	1	0	1	1	1	44	3	1	1	4	9	0	1	2	2	1	9	2	0	1
10323	2	12525.6	12711.7	1	24			41605	1	1	4.14313	6.45205	151.333	72.6667	1	1	1	0	1	74	6	2	4	4	9	0	3	2	4	4	9	9	0	1
10336	2	50460	52234.9	2	26			146652	1	1	6.18208	7.8144	116	77.3333	0	0	0	0	0	52	4	1	9	3	4	0	3	1	3	1	9	3	0	1
10337	2	2982.39	3033.39	1	17	7366.78	3412.59	9851.3	1	1	2.8622	7.18539	94	52.6667	0	0	0	0	0	19	1	2	1	5	9	0	0	2	1	1	1	2	0	1
10363	2	5613.4	5938.64	2	17			20151.5	1	1	1.74047	6.21661	127.333	73.3333	0	0	0	0	0	67	5	2	1	5	9	0	3	2	4	1	9	3	0	1
10378	2	16996.5	17159.5	1	28			57373.6	1	1	0.0582689	0.29267	119.333	83.3333	1	1	1	0	1	39	2	1	1	5	4	0	2	2	2	9	9	2	0	1
10384	2	16996.5	17903.9	1	28	37855.9	21307.1	55955.9	1	1	0.470004	3.17388	129.333	63.3333	0	0	0	0	0	20	1	1	1	3	9	0	2	2	1	9	9	2	0	1
10404	2	72469.7	77844.9	2	17			229564	1	1	3.86493	6.97541	126	78	0	0	0	0	0	40	3	1	9	5	3	0	3	2	2	4	1	3	0	1
10409	2	38664.9	40025	1	21			110115	1	1	6.54822	6.97541	117.333	94.6667	1	0	1	1	1	38	2	1	5	4	5	0	3	2	2	1	1	4	0	1
10410	2	32259.2	32187.8	1	16			115178	1	1	4.01818	7.43248	106	13	0	0	0	0	0	21	1	2	4	4	3	0	2	2	1	9	1	2	0	1
10424	2	89741	92897.7	2	28	182537	101858	273954	1	1	2.40695	4.53689	119.333	72.6667	0	0	0	0	0	42	3	1	9	3	4	0	3	2	2	1	1	3	0	1
10429	2	10963	11662	2	17			32745	1	1	3.56105	4.80402	149.333	95.3333	1	0	1	1	1	50	4	1	1	3	3	0	2	1	3	1	1	3	0	1
10434	2	24056.1	24430.4	1	27	47985.4	27778.8	68589.5	1	1	4.13996	7.47873	126	79	0	0	0	0	0	51	4	1	9	3	3	0	1	1	3	1	1	2	0	1
10436	2	20844.7	22395.3	2	25	56406	32492	61654.3	1	1	5.09375	7.28619	138.667	81.3333	1	0	1	1	1	52	4	1	4	4	3	0	2	1	3	9	1	3	0	1
10438	2	6591.3	6727.79	2	27			24074.3	1	1	3.03013	5.93489	101.333	64	0	0	0	0	0	26	1	2	4	4	9	0	3	2	1	9	9	9	0	1
10443	2	73377	78819.4	2	14	154874	89687.9	221289	1	1	3.19458	6.4892	130.667	71.3333	1	0	1	1	1	51	4	1	9	5	3	0	1	1	3	4	1	3	0	1
10448	2	57732.3	61600.8	1	27			195642	1	1	2.23001	6.41182	140.667	54.6667	1	1	1	0	1	78	6	2	9	5	3	0	3	2	4	1	3	3	0	1
10463	2	16627.4	17207.5	1	17			57533.9	1	1	3.85439	6.80239	112	72.6667	0	0	0	0	0	39	2	1	1	0	9	0	1	2	2	1	9	2	0	1
10464	2	73186.8	76558.6	2	14	171446	85169.5	227219	1	1	2.77259	5.35659	104	65.3333	0	0	0	0	0	20	1	2	9	5	4	0	3	2	1	9	1	2	0	1
10496	2	71849.9	74377.3	2	23	172091	88417.3	204624	1	1	1.77495	4.96981	94.6667	61.3333	0	0	0	0	0	39	2	1	9	5	3	0	2	2	2	1	9	2	0	1
10509	2	10276.3	10332.4	2	28	20518.7	10390.9	29250.2	1	1	2.67415	7.21524	124.667	67.3333	1	1	0	0	0	47	3	2	1	4	9	0	3	2	2	1	9	2	0	1
10514	2	80938.5	84667.4	1	15			235029	1	1	3.10009	4.64439	163.333	84	1	1	1	0	1	49	3	2	9	3	3	0	1	2	2	1	9	4	0	1
10519	2	12369.9	16619.5	1	26			58466.2	1	1	3.09104	6.19032	156.667	74	1	0	1	1	1	82	6	1	1	5	9	0	3	1	4	1	1	2	0	1
10527	2	16939.8	19516.6	2	17			60996.2	1	1	3.43076	6.24804	116.667	70	0	0	0	0	0	27	1	1	1	5	4	0	1	2	1	4	9	3	0	1
10529	2	3107.1	4160.68	1	15			14118.4	1	1	2.27213	6.03309	182	78	1	0	1	1	1	61	5	2	1	3	9	0	3	2	3	1	9	2	0	1
10541	2	42150.4	45276.8	2	15			121778	1	1	4.21951	6.1203	124.667	73.3333	0	0	0	0	0	25	1	1	9	5	4	0	3	2	1	4	1	2	0	1
10545	2	23002.4	23005.8	1	18			64590	1	1	2.65324	5.44242	122	76	0	0	0	0	0	53	4	1	2	4	9	0	3	2	3	9	9	2	0	1
10556	2	21343.8	22061.6	1	24	43349.4	24920.1	61939.1	1	1	3.70377	3.93769	128.667	86	1	0	1	1	1	53	4	1	9	3	5	0	3	1	3	1	9	2	0	1
10566	2	72101.3	77449.1	2	25			208311	1	1	2.18605	3.09558	107.333	50	0	0	0	0	0	22	1	1	9	5	5	0	3	2	1	9	1	9	0	1
10576	2	30798.5	35319.2	1	23	0	0	112173	1	1	2.0149	5.4161	126	60	1	1	0	0	0	72	6	2	9	4	9	0	2	2	4	4	1	2	0	1
10587	2	36918.1	39253.7	2	24			143943	1	1	2.14007	5.14749	117.333	80.6667	1	0	1	1	1	50	4	2	9	4	3	0	3	2	3	1	1	9	0	1
10590	2	68078.2	72385.2	1	21	158108	86556.2	219530	1	1	4.09268	7.52294	106.667	67.3333	0	0	0	0	0	38	2	2	9	5	5	0	2	2	2	1	1	3	0	1
10591	2	5413.25	5450.04	2	28			15792.1	1	1	4.17285	5.71043	93.3333	67.3333	0	0	0	0	0	19	1	2	4	5	4	0	0	2	1	9	9	3	0	1
10592	2	63875.1	68612.8	1	26	134819	78073.8	192634	1	1	2.61007	3.71357	136	73.3333	1	0	1	1	1	59	4	1	9	5	3	0	3	2	3	1	9	4	0	1
10595	2	89172.5	92147.1	2	22	206275	102343	273484	1	1	2.74727	6.2804	101.333	62	0	0	0	0	0	21	1	2	9	1	9	0	1	2	1	9	9	2	0	1
10615	2	23714.7	24289.8	2	26	49774	26686.9	79209	1	1	4.37701	7.83992	121.333	73.3333	0	0	0	0	0	34	2	1	4	4	4	0	3	2	1	1	9	3	0	1
10619	2	63401.3	65163	2	26	167523	91433.3	197626	1	1	1.19392	1.1314	106	68	1	1	0	0	0	37	2	2	9	4	9	0	1	2	2	4	9	9	0	1
10621	2	38681.7	38749.1	1	25	95757.4	55809.4	142092	1	1	2.81541	2.76001	118.667	76	0	0	0	0	0	54	4	2	9	3	3	0	1	2	3	1	9	9	0	1
10632	2	34930.9	42629.7	2	27	84597.8	48359.6	122503	1	1	4.00003	7.73631	127.333	72.6667	0	0	0	0	0	71	6	1	2	5	9	0	1	2	4	4	9	9	0	1
10635	2	20363.3	20357.2	1	19			53325.5	1	1	3.34286	6.30079	126	66.6667	0	0	0	0	0	45	3	1	4	5	9	0	1	2	2	4	9	2	0	1
10641	2	22089.4	23355.2	2	23			72993.2	1	1	5.99396	6.54535	136.667	62.6667	1	0	1	1	1	28	1	1	1	3	3	0	3	2	1	1	1	3	0	1
10655	2	2130.49	2227.88	1	28			5503.25	1	1	3.38777	4.28496	106	64	0	0	0	0	0	26	1	2	1	3	9	0	3	2	1	1	9	9	0	1
10656	2	23624.1	24733.5	2	21			71075.4	1	1	5.19296	6.52942	122.667	74.6667	0	0	0	0	0	70	6	1	9	3	5	0	3	1	4	1	9	3	0	1
10659	2	20922	20854.2	2	28			54627.3	1	1	0.0582689	1.43508	158	95.3333	1	0	1	1	1	40	3	1	4	3	9	0	1	2	2	9	9	2	0	1
10664	2	6964.67	7027.16	1	24	20327	8591.2	25145.5	1	1	2.96527	5.94542	114.667	78	0	0	0	0	0	29	1	2	4	3	3	0	3	2	1	1	9	3	0	1
10669	2	20476.9	20736.9	1	27	49134.6	31019.5	57088.8	1	1	6.08677	8.71932	137	0	1	1	1	0	1	55	4	1	4	5	9	0	1	2	3	4	9	2	0	1
10679	2	10200.5	10427.9	2	17	23474.9	12524.7	29279.9	1	1	3.40784	7.23706	140	89.3333	1	0	1	1	1	50	4	1	1	3	9	0	2	2	3	1	9	3	0	1
10682	2	9289.36	10199.4	1	25			26811.8	1	1	2.84491	2.77259	156.667	48.6667	1	1	1	0	1	62	5	1	4	4	4	0	3	2	3	1	1	3	0	1
10686	2	5962.96	6119.83	1	16			18560.2	1	1	4.15261	6.64118	104	74	0	0	0	0	0	33	2	2	9	5	5	0	3	2	1	1	1	3	0	1
10687	2	6857.46	6994.44	2	24	15657.4	7729.72	20758.9	1	1	2.15176	4.21656	114	61.3333	0	0	0	0	0	22	1	2	9	4	3	0	1	2	1	1	9	3	0	1
10690	2	9254.01	9784.3	1	28	20976.1	10714.2	29096.5	1	1	4.32942	4.74493			0	0	0	0	0	47	3	1	1	4	3	0	3	2	2	4	9	9	0	1
10694	2	3467.49	3470.65	1	25	9352.03	4583.39	11137.8	1	1	3.14845	6.53669	114	57.3333	0	0	0	0	0	19	1	1	1	5	9	0	0	2	1	9	9	2	0	1
10698	2	21320.7	21273.5	1	20			69533.5	1	1	4.51743	6.68711			0	0	0	0	0	31	2	2	4	3	9	0	3	2	1	9	9	9	0	1
10700	2	5758.64	6188.39	2	27			20999	1	1	5.0814	5.36598	103.333	74.6667	0	0	0	0	0	61	5	2	1	4	4	0	2	2	3	1	9	3	0	1
10702	2	23042	23948	1	15	55970	32827.7	77466.4	1	1	4.04655	7.29302	100.667	72	0	0	0	0	0	19	1	1	9	5	4	0	0	2	1	9	1	2	0	1
10703	2	29337.6	30394.9	2	16			79619.3	1	1	1.45862	5.21494	136	83.3333	1	0	1	1	1	47	3	1	4	3	5	0	1	2	2	4	9	3	0	1
10713	2	90517.9	92326.1	1	26			256289	1	1	3.12676	5.98896	108.667	78	0	0	0	0	0	40	3	2	9	5	4	0	2	2	2	1	1	3	0	1
10716	2	32329.9	33664	2	19	78677.9	41828.7	108896	1	1	0.875469	4.57368	116	76	0	0	0	0	0	18	1	1	9	5	3	0	0	2	1	9	9	3	0	1
10734	2	64653.5	66248.9	2	27	138818	73573.6	195367	1	1	5.75574	7.59589	126.667	86.6667	1	1	1	0	1	43	3	1	9	4	5	0	3	2	2	1	9	3	0	1
10735	2	24149.3	25260.7	1	16			70920.7	1	1	2.9069	6.61607	137.333	0	1	1	1	0	1	52	4	1	9	4	3	0	1	2	3	4	1	2	0	1
10739	2	24458.7	26272.9	1	19			73762.4	1	1	5.86079	7.57044	114.667	70	0	0	0	0	0	54	4	1	9	3	4	0	1	2	3	4	9	9	0	1
10741	2	26364.3	26775	2	16	57801	29453.9	66138.8	1	1	4.01638	6.2186			0	0	0	0	0	22	1	2	1	4	3	0	3	2	1	9	1	9	0	1
10752	2	23018.9	23672.6	1	28	65587.3	37228.9	66461.9	1	1	2.28238	5.14166	145	78	1	1	1	0	1	53	4	1	5	0	4	0	3	2	3	1	9	2	0	1
10765	2	88466.8	91441.8	2	19	216916	107179	245946	1	1	4.77068	8.4659	131	68	1	0	1	1	1	22	1	1	9	5	3	0	3	2	1	9	9	9	0	1
10773	2	4550.36	4986.91	1	20			17543.6	1	1	2.44235	5.51343	106.667	62	1	1	0	0	0	76	6	1	1	3	9	0	2	2	4	1	9	4	0	1
10777	2	14760.6	15749.7	1	17	31709.7	19413.7	50020.5	1	1	3.40784	6.8977	151.333	54	1	0	1	1	1	85	6	2	9	5	4	0	3	2	4	4	1	3	0	1
10782	2	16175	16567.3	1	21			45609.7	1	1	2.57261	3.61631	127.333	84.6667	1	1	1	0	1	53	4	1	4	5	3	0	1	1	3	9	9	3	0	1
10790	2	26618.6	27721.7	1	19	65929	42254.1	94794.3	1	1	2.41591	4.16976	107.333	65.3333	0	0	0	0	0	19	1	2	9	1	3	0	0	2	1	9	9	2	0	1
10797	2	13222.8	16374.4	1	14			52004.8	1	1	3.23868	5.86079	148	76	1	1	1	0	1	65	5	2	5	0	5	0	3	2	4	1	9	3	0	1
10800	2	3958.28	3961.89	2	17	9218.89	5049.47	12714.2	1	1	3.13549	5.71703	114.667	55.3333	0	0	0	0	0	19	1	1	1	0	3	0	0	2	1	9	1	2	0	1
10802	2	24148.4	25282.5	1	21			72653	1	1	3.54962	7.00307	157.333	79.3333	1	0	1	1	1	72	6	1	9	5	5	0	2	2	4	4	1	3	0	1
10804	2	83210.6	85263.9	1	23	178662	94691	251442	1	1	6.00881	7.07327	124.667	72	1	1	0	0	0	46	3	1	9	3	3	0	3	1	2	9	9	3	0	1
10806	2	36449.3	37665.1	1	16			138118	1	1	3.26576	6.05912	129.333	78.6667	0	0	0	0	0	54	4	2	9	5	4	0	1	2	3	4	1	9	0	1
10809	2	21189	21232.2	2	23	46951.8	25769.9	68681.4	1	1	1.19392	6.2691	124.667	58.6667	0	0	0	0	0	18	1	1	9	5	3	0	0	2	1	9	1	3	0	1
10812	2	30696.3	31061.7	1	16			100277	1	1	4.00915	5.11199	127.333	70	0	0	0	0	0	44	3	2	4	4	4	0	2	2	2	9	9	2	0	1
10820	2	30848.2	30779.8	1	26	83215.8	35435.2	100606	1	1	5.1299	6.81124	110.667	86	1	0	1	1	1	38	2	2	4	4	4	0	3	2	2	1	9	9	0	1
10821	2	57054.8	58194.5	1	23			213399	1	1	4.75359	7.01212	136.667	92.6667	1	1	1	0	1	52	4	2	9	3	3	0	2	2	3	1	1	2	0	1
10838	2	91426.7	95638.8	2	16	208899	104649	283847	1	1	3.79324	6.84588	86.6667	65.3333	0	0	0	0	0	25	1	2	9	5	3	0	2	2	1	1	1	2	0	1
10842	2	54703.5	58760.9	2	21			161661	1	1	4.49536	7.03878	98	70.6667	0	0	0	0	0	30	2	1	9	5	4	0	3	2	1	1	1	3	0	1
10864	2	16627.4	17580.2	1	17	33925.1	17296.4	54944.5	1	1	3.56105	4.18965	120.667	78	0	0	0	0	0	24	1	1	1	4	3	0	1	2	1	1	9	9	0	1
10866	2	60021	64472.8	2	21			173409	1	1	2.71469	6.16331	130	72	1	0	1	1	1	27	1	1	9	5	5	0	2	2	1	1	1	3	0	1
10871	2	16645.9	17707.1	2	22	41326.8	24623.9	49718.9	1	1	5.01064	3.7329	150.667	88	1	1	1	0	1	52	4	1	1	5	9	0	3	2	3	1	1	3	0	1
10876	2	70397.4	71492.6	2	25	169528	84352.6	192290	1	1	3.94932	5.77765	113.333	59.3333	0	0	0	0	0	22	1	1	2	5	9	0	1	2	1	9	9	9	0	1
10879	2	10484.8	12554.4	1	22			36076.8	1	1	2.80336	6.6107	131.333	72.6667	1	0	1	1	1	81	6	1	9	0	4	0	2	2	4	1	1	3	0	1
10880	2	2816.91	3085.59	1	28			10020.8	1	1	4.22244	6.24804	101.333	54.6667	0	0	0	0	0	18	1	2	1	3	9	0	0	2	1	9	9	9	0	1
10884	2	90712.9	94892.1	2	24	214589	115669	263412	1	1	5.49306	8.92399	112.667	78	0	0	0	0	0	41	3	2	9	5	4	0	2	2	2	1	9	3	0	1
10890	2	89676.6	91071.6	1	18	178880	100070	268569	1	1	1.22378	1.8718	141.333	70.6667	1	0	1	1	1	43	3	1	9	0	3	0	1	2	2	1	1	2	0	1
10903	2	2854.12	3781.87	2	25	7683.52	3944.66	12833	1	1	1.97408	2.4248	131	51	1	1	1	0	1	66	5	2	1	3	9	0	3	2	4	1	9	2	0	1
10905	2	18059.8	18689.8	2	25			58412.1	1	1	1.58924	3.54096	105.333	14.6667	0	0	0	0	0	21	1	1	1	5	9	0	3	2	1	9	9	9	0	1
10920	2	33774.3	35241.9	2	16	84445.3	46550.8	114000	1	1	3.80444	6.16752	131.333	55.3333	1	0	1	1	1	19	1	1	9	3	3	0	0	2	1	9	1	3	0	1
10929	2	12513.3	12448.8	1	27			40744.7	1	1	4.52287	6.85013	117.333	58.6667	1	1	0	0	0	68	5	2	4	4	9	0	3	2	4	4	9	9	0	1
10933	2	107160	110930	2	27			327130	1	1	4.37324	2.7213	108.667	72.6667	0	0	0	0	0	45	3	1	2	3	3	0	2	2	2	1	1	3	0	1
10936	2	3653.19	4840.69	1	28			16425.8	1	1	7.1309	6.02828	158.667	68	1	0	1	1	1	77	6	2	1	4	3	0	2	2	4	4	3	9	0	1
10937	2	9723.11	10031	1	25			29830.1	1	1	4.57058	6.04263	135	84	1	0	1	1	1	43	3	1	1	4	4	0	2	2	2	1	9	2	0	1
10939	2	16573.7	16943.1	2	19	37882.3	19443.5	50385.4	1	1	2.45959	3.65842	128.667	87.3333	1	0	1	1	1	46	3	1	1	4	3	0	3	2	2	1	1	4	0	1
10940	2	74186.9	77604.8	2	18			230324	1	1	3.90197	5.65249	110	62.6667	0	0	0	0	0	29	1	2	9	3	5	0	3	2	1	1	1	3	0	1
10943	2	15642.5	15991.2	1	17	0	0	49978	1	1	1.02962	4.92725	120	81.3333	1	0	1	1	1	24	1	1	1	5	9	0	1	2	1	1	9	9	0	1
10946	2	36244.1	37946.3	1	22			109044	1	1	3.35341	7.25134	121.333	74	0	0	0	0	0	65	5	1	9	5	3	0	3	1	4	1	1	3	0	1
10947	2	8419.9	8465.84	1	25			23966.1	1	1	5.63121	7.04752	104.667	55.3333	0	0	0	0	0	42	3	2	1	4	9	0	3	2	2	1	9	2	0	1
10962	2	10559.1	12432.7	1	14	38573.3	19172	32682.8	1	1	4.2697	5.0626	132.667	76.6667	1	1	1	0	1	66	5	1	4	4	3	0	2	1	4	1	1	3	0	1
10971	2	12839.1	12798.3	2	15	35459.1	18303.3	36231.1	1	1	5.0814	7.69166	102.667	70	0	0	0	0	0	43	3	2	1	5	9	0	1	2	2	1	9	2	0	1
10973	2	5711.69	6008.42	2	27	12975.8	6544.77	29733.4	1	1	3.3673	7.21524	123.333	71.3333	0	0	0	0	0	33	2	2	1	4	5	0	2	2	1	1	9	3	0	1
10978	2	76084.1	76095.4	1	23	180442	95679.2	209351	1	1	3.06339	3.49953	112	73.3333	0	0	0	0	0	38	2	1	9	3	4	0	3	2	2	1	9	3	0	1
10992	2	37780.1	38272.8	2	16			124808	1	1	4.47506	7.51752	128.667	81.3333	1	0	1	1	1	30	2	1	4	3	4	0	3	2	1	1	9	2	0	1
10998	2	23900.7	24375	1	20			87221.8	1	1	3.26957	3.86912	114.667	72	0	0	0	0	0	22	1	2	4	0	4	0	3	2	1	9	9	9	0	1
10999	2	12513.3	12448.8	1	27			40744.7	1	1	2.8792	6.2186	196	71.3333	1	1	1	0	1	71	6	2	4	3	9	0	3	2	4	1	9	2	0	1
11005	2	53340.6	55845.7	2	20	115935	65401.9	160481	1	1	0.993252	1.16315	130.667	79.3333	1	0	1	1	1	67	5	1	9	3	5	0	3	2	4	1	1	3	0	1
11006	2	85533.4	86864	1	26			238977	1	1	4.4705	4.55703	128.667	83.3333	1	1	1	0	1	32	2	1	9	4	3	0	1	2	1	1	1	2	0	1
11025	2	19303.6	19733.8	2	15			65981	1	1	2.63906	5.97635			0	0	0	0	0	35	2	1	1	3	9	0	1	2	2	1	9	9	0	1
11033	2	38549.6	41134.7	2	21			118206	1	1	3.6055	6.10479	134	61.3333	1	0	1	1	1	69	5	1	9	3	3	0	3	2	4	1	1	3	0	1
11037	2	70915.6	72781.2	1	23			202034	1	1	4.16356	8.0956	116.667	71.3333	0	0	0	0	0	44	3	2	9	3	5	0	3	2	2	1	1	3	0	1
11046	2	16604.9	16784.7	2	16			47129	1	1	2.04122	5.29832	137.333	63.3333	1	0	1	1	1	54	4	1	1	3	9	0	1	2	3	1	9	9	0	1
11061	2	60021	62132.3	2	21	147389	73151.6	167114	1	1	4.55177	7.95858	106.667	68	0	0	0	0	0	26	1	1	2	3	5	0	1	2	1	9	1	2	0	1
11066	2	3296.36	3299.36	1	17			10588.1	1	1	2.06686	4.56747	113.333	66.6667	0	0	0	0	0	19	1	1	1	5	3	0	0	2	1	9	1	9	0	1
11074	2	13507.9	15562.7	2	27			46280.2	1	1	3.83081	5.84932	127.333	65.3333	0	0	0	0	0	42	3	1	1	5	3	0	2	2	2	4	9	3	0	1
11077	2	73899.9	77304.5	1	19	173116	85999.3	229433	1	1	3.39786	5.49306	116	62	0	0	0	0	0	21	1	2	9	5	5	0	3	2	1	9	1	3	0	1
11079	2	50632.7	53406.9	2	23	113628	61338	153472	1	1	4.40183	6.72623	126.667	80	1	0	1	1	1	63	5	1	9	4	4	0	1	2	3	1	9	4	0	1
11084	2	5469.65	5506.83	2	28	12032.9	8932.55	15956.6	1	1	3.37417	5.92158	134	70.6667	1	0	1	1	1	19	1	2	4	4	3	0	0	2	1	9	9	9	0	1
11102	2	38219.4	38977.8	2	16	88991.6	47384.5	125833	1	1	5.53339	5.69709	148.667	96.6667	1	1	1	0	1	49	3	2	4	3	3	0	1	2	2	4	1	2	0	1
11104	2	7099.28	7380.31	2	24	20129.7	12803.6	21385.2	1	1	1.16315	1.58924	124.667	76.6667	1	1	0	0	0	18	1	2	4	4	4	0	0	2	1	4	1	9	0	1
11138	2	23930	26575.2	1	20			84402.1	1	1	3.39786	5.45104	150	80.6667	1	1	1	0	1	77	6	2	9	4	4	0	3	2	4	4	1	2	0	1
11148	2	50585.3	50592.8	1	21			142042	1	1	2.00148	1.4816	117.333	77.3333	1	1	0	0	0	52	4	1	9	3	5	0	1	1	3	4	9	4	0	1
11154	2	27382.8	27322.1	1	14			88204.8	1	1	0.832909	5.88888	153.333	83.3333	1	1	1	0	1	46	3	2	4	4	3	0	2	2	2	1	9	3	0	1
11160	2	11839.6	12657.4	2	14			33273.4	1	1	2.32239	1.79176	122.667	43.3333	1	1	0	0	0	61	5	1	4	3	3	0	1	1	3	1	9	3	0	1
11163	2	25360.5	25588	1	27	58421	31807.5	82606.7	1	1	1.70475	1.88707	124	84.6667	1	1	1	0	1	45	3	2	4	4	9	0	3	2	2	1	9	2	0	1
11170	2	18059.8	19968.7	2	25	39492.1	20863.2	62409.3	1	1	2.8622	5.82305	110	76	0	0	0	0	0	23	1	1	1	5	9	0	2	2	1	1	9	2	0	1
11173	2	103252	105315	2	19			319399	1	1	4.53045	6.6896	103.333	70	0	0	0	0	0	30	2	2	9	5	5	0	3	2	1	1	1	3	0	1
11175	2	22452.3	22841.4	1	26	0	0	78106.1	1	1	2.94444	4.95583	126	28	0	0	0	0	0	18	1	2	9	5	9	0	0	2	1	1	9	4	0	1
11176	2	3521.14	3522.37	1	28	7975.82	4169.95	11439.3	1	1	3.66612	5.90536			0	0	0	0	0	19	1	2	1	5	9	0	0	2	1	1	9	9	0	1
11177	2	11003.3	13428.5	1	23	29449.4	18566.1	38588.7	1	1	0.875469	5.47646	123.333	68	1	1	0	0	0	83	6	1	9	0	9	0	2	1	4	1	9	2	0	1
11188	2	43246.3	44064.6	2	27	102824	58276.9	161584	1	1	4.162	7.35883	106.667	68.6667	0	0	0	0	0	52	4	2	2	3	9	0	3	2	3	1	1	2	0	1
11198	2	17442.2	18348.4	2	28	0	0	45323.6	1	1	4.39074	6.00389	106	71.3333	0	0	0	0	0	27	1	2	1	5	5	0	2	2	1	1	9	2	0	1
11224	2	16260.5	19211.1	1	19	40873.5	23549.8	55205.9	1	1	1.43508	3.94158	129.333	71.3333	0	0	0	0	0	78	6	1	9	3	3	0	1	1	4	1	9	2	0	1
11231	2	4577.46	4858.87	2	23	11409.9	5022.43	17093.1	1	1	5.33272	4.57161	133.333	64	1	0	1	1	1	74	6	1	1	5	9	0	3	2	4	4	9	2	0	1
11236	2	39662.8	52814.6	2	27			167738	1	1	3.08191	4.08429			0	0	0	0	0	75	6	2	2	0	0	0	1	2	4	4	1	9	0	1
11238	2	70778	76027.6	2	23			224205	1	1	4.63473	7.10661	122	81.3333	1	0	1	1	1	48	3	1	9	5	4	0	1	2	2	4	1	3	0	1
11241	2	4787.6	4947.3	2	26			14683.1	1	1	3.77046	5.96358	115.333	48.6667	0	0	0	0	0	24	1	2	9	3	4	0	2	2	1	1	1	3	0	1
11249	2	63289.4	67983.6	1	15			187034	1	1	5.57215	6.40523	104	66	0	0	0	0	0	32	2	1	9	3	5	0	1	2	1	9	1	3	0	1
11251	2	47033.1	49241.9	2	15			141504	1	1	2.47654	4.492	124	78	1	1	0	0	0	67	5	1	9	5	5	0	1	1	4	1	1	3	0	1
11276	2	21389.4	21342	2	21			68898.9	1	1	3.50255	5.92693	120	60	0	0	0	0	0	43	3	2	4	3	5	0	3	2	2	1	1	3	0	1
11284	2	27405.7	28596.5	2	18			92503.5	1	1	2.04122	5.75257	117.333	72	0	0	0	0	0	18	1	1	9	5	3	0	0	2	1	9	9	3	0	1
11288	2	3073.27	3140.41	2	25	7589.4	3626.27	10078	1	1	4.06044	5.63479	119.333	38	0	0	0	0	0	18	1	1	1	5	9	0	0	2	1	9	9	3	0	1
11289	2	47359.2	47441.7	2	22			131694	1	1	2.85647	6.81454	110	78.6667	1	1	0	0	0	40	3	2	9	5	4	0	1	2	2	4	9	9	0	1
11297	2	3666.38	3885.24	2	17	10764.4	5446.54	13183.7	1	1	3.82647	6.2519	154	73	1	0	1	1	1	61	5	2	1	3	9	0	3	2	3	4	1	9	0	1
11303	2	27517.4	29558.4	2	24	58079.9	33634.2	82986.6	1	1	4.4987	5.09987	131.333	73.3333	1	0	1	1	1	58	4	1	9	3	5	0	2	2	3	4	9	9	0	1
11309	2	89676.6	94088.4	1	18	190491	104680	277466	1	1	4.53689	7.07327	172	101	1	1	1	0	1	49	3	1	9	4	5	0	2	2	2	4	3	9	0	1
11325	2	21695.4	22638.2	2	17			73229.5	1	1	4.39445	5.75257	120	65.3333	0	0	0	0	0	19	1	1	9	5	3	0	0	2	1	9	9	9	0	1
11326	2	30492.8	33830.9	1	26			97218.1	1	1	3.21888	5.77765	129.333	71.3333	0	0	0	0	0	70	6	1	9	3	3	0	2	1	4	1	1	4	0	1
11328	2	7484.09	7872.9	2	19	0	0	38960.1	1	1	4.32015	6.2653	100	65.3333	0	0	0	0	0	34	2	2	1	4	5	0	3	2	1	1	1	3	0	1
11359	2	4612.47	6164.66	1	22			21686.8	1	1	3.09104	5.79301	108	68.6667	0	0	0	0	0	64	5	1	1	4	9	0	2	2	3	1	1	2	0	1
11362	2	25251.7	25527.3	2	18			66868.4	1	1	4.492	4.99043	130	76.6667	1	0	1	1	1	47	3	1	4	3	3	0	3	2	2	1	9	3	0	1
11365	2	38219.4	38630.5	2	16			109843	1	1	1.19392	3.421	120	80	1	0	1	1	1	53	4	2	4	3	9	0	3	2	3	4	9	9	0	1
11366	2	68078.2	71214.6	1	21	159478	85631.7	215979	1	1	3.22287	5.21494	93.3333	62.6667	0	0	0	0	0	34	2	2	9	4	5	0	3	2	1	1	1	3	0	1
11373	2	22217	22755.8	1	14	54374.4	36007.8	59608.6	1	1	5.11799	5.71703	121.333	66	0	0	0	0	0	46	3	1	4	4	5	0	3	2	2	4	1	3	0	1
11383	2	33177.6	33475.3	2	20	90477.2	47029.1	95184.7	1	1	4.11904	6.7093	114	52.6667	0	0	0	0	0	52	4	2	4	5	4	0	1	2	3	1	1	3	0	1
11385	2	29347.1	32591.1	1	22			103508	1	1	2.10413	4.82831	97.3333	62.6667	1	1	0	0	0	77	6	2	9	3	4	0	3	2	4	1	9	3	0	1
11388	2	43587.6	45634.6	1	19	94737.3	53443.6	131138	1	1	3.22684	7.42655	108.667	78.6667	0	0	0	0	0	63	5	1	9	3	5	0	2	1	3	1	1	3	0	1
11389	2	26530.4	27776.3	1	27	57663.5	32529.4	79819.3	1	1	4.43201	7.34601	153.333	95.3333	1	0	1	1	1	65	5	1	9	5	4	0	1	1	4	1	9	2	0	1
11392	2	54703.5	58760.9	2	21			161661	1	1	3.27336	6.57508	116	67.3333	0	0	0	0	0	39	2	1	9	5	5	0	3	2	2	9	1	2	0	1
11400	2	38036.6	40120.6	1	23			115292	1	1	1.36098	4.93447	126.667	69.3333	0	0	0	0	0	69	5	1	9	3	9	0	2	1	4	1	9	3	0	1
11404	2	9796.21	10453.1	1	21	22248.6	14457.2	30038.6	1	1	4.21065	6.52062	117.333	57.3333	0	0	0	0	0	85	6	1	9	0	5	0	3	2	4	1	9	3	0	1
11412	2	8520.6	9355.3	1	24	0	0	24592.9	1	1	3.70623	7.1309	118.667	67.3333	1	1	0	0	0	68	5	1	4	5	3	0	2	1	4	1	9	4	0	1
11420	2	27285.5	27827	1	14			79124.2	1	1	3.46574	3.89386	127.333	84	1	1	1	0	1	50	4	2	4	4	5	0	3	1	3	4	9	2	0	1
11422	2	50948.6	52745.9	1	23			193418	1	1	1.82455	5.42053	159.333	76.6667	1	1	1	0	1	52	4	2	5	4	4	0	1	2	3	1	1	9	0	1
11423	2	5758.64	6188.39	2	15			20999	1	1	1.90211	3.44362	171.333	91.3333	1	1	1	0	1	64	5	2	1	4	4	0	3	2	3	1	9	2	0	1
11432	2	56818.5	59433.6	1	23			166863	1	1	4.04655	6.19236	94.6667	74	0	0	0	0	0	52	4	1	9	4	4	0	1	2	3	4	1	2	0	1
11436	2	17410.9	18340.5	2	17	38779	21826.7	57320.4	1	1	4.40305	4.74493	124.667	66.6667	0	0	0	0	0	20	1	1	1	3	9	0	3	2	1	9	1	2	0	1
11437	2	50669.8	53086.3	2	26			194667	1	1	3.28466	6.6695	136.667	77.3333	1	0	1	1	1	52	4	2	9	5	3	0	1	2	3	1	1	2	0	1
11443	2	12481.4	14656.9	1	26			47971.6	1	1	3.78191	3.80444	142	78.6667	1	1	1	0	1	60	5	2	4	4	3	0	2	2	3	1	1	2	0	1
11451	2	17410.9	17577.9	2	17			58772.6	1	1	5.37528	6.99393	110.667	76	0	0	0	0	0	32	2	1	1	5	9	0	3	2	1	1	9	3	0	1
11459	2	51360.3	56982.9	2	19			163749	1	1	4.4613	6.72743	135.333	76	1	0	1	1	1	60	5	1	9	4	5	0	3	2	3	1	1	3	0	1
11462	2	8726.92	8786.25	2	16			25459.1	1	1	4.41037	6.55251	115.333	56.6667	0	0	0	0	0	19	1	2	4	5	4	0	0	2	1	9	1	2	0	1
11469	2	30230	31247.2	2	27			77185.9	1	1	3.59731	5.84064	121.333	81.3333	1	0	1	1	1	20	1	2	1	5	4	0	3	2	1	9	1	4	0	1
11471	2	3004.13	3081.55	2	25	6204.88	3428.81	15249.5	1	1	3.67377	3.5582	108	64	0	0	0	0	0	30	2	2	1	4	9	0	3	2	1	1	9	2	0	1
11472	2	111511	116648	1	16			323805	1	1	3.56388	4.74493	120.667	79.3333	0	0	0	0	0	40	3	2	9	5	5	0	3	2	2	1	1	3	0	1
11480	2	56979.4	59604.5	2	28	127937	70280.4	180768	1	1	8.06778	3.89995	106.667	62	0	0	0	0	0	30	2	2	5	5	4	0	3	2	1	1	1	2	0	1
11481	2	25444.7	26073	1	22			85267.4	1	1	3.47507	5.01064	128	75.3333	0	0	0	0	0	21	1	1	4	5	4	0	3	2	1	9	1	9	0	1
11485	2	54141.7	72094.6	2	20			228970	1	1	3.48738	4.81218	182	96	1	1	1	0	1	66	5	2	9	5	9	0	3	2	4	4	9	4	0	1
11495	2	4115.95	4278.89	1	20	0	0	12398.5	1	1	1.74047	2.64617	108.667	59.3333	0	0	0	0	0	19	1	2	4	5	9	0	0	2	1	9	9	3	0	1
11496	2	35848	41110	2	24			130564	1	1	4.03069	5.95324	180.667	78.6667	1	1	1	0	1	71	6	2	9	5	9	0	3	2	4	4	1	3	0	1
11499	2	10559.1	11288.4	1	14	0	0	29674.7	1	1	4.56747	5.6204	140.667	68.6667	1	1	1	0	1	78	6	1	4	4	9	0	3	2	4	1	9	2	0	1
11506	2	72754.5	74207.8	1	24			220242	1	1	2.92852	6.04025	104	56.6667	0	0	0	0	0	26	1	2	2	1	3	0	3	2	1	9	9	9	0	1
11513	2	69292.3	73676.1	2	25			218664	1	1	3.25037	6.6174	98	66.6667	0	0	0	0	0	23	1	2	5	5	4	0	3	2	1	1	1	3	0	1
11516	2	87187.7	90254.6	1	19	208827	107292	248306	1	1	3.93183	5.0876	100.667	69.3333	0	0	0	0	0	37	2	1	9	5	3	0	3	1	2	1	1	3	0	1
11525	2	23624.1	27048.7	2	21	58515.9	30908.5	77728.3	1	1	3.94546	5.67675	172	81.3333	1	1	1	0	1	74	6	1	9	3	9	0	2	1	4	1	9	3	0	1
11526	2	45025.7	45787.5	2	16			163843	1	1	5.34711	7.27932	130	69.3333	1	1	1	0	1	24	1	2	4	4	4	0	3	2	1	1	1	2	0	1
11534	2	11205	12934.2	2	28	24615.8	11703.1	36615.8	1	1	5.2575	5.26269	111.333	68.6667	0	0	0	0	0	49	3	2	1	3	3	0	3	2	2	1	9	3	0	1
11537	2	11965.2	14050.8	1	18			45987.8	1	1	2.92852	1.75786	150	80.6667	1	1	1	0	1	61	5	2	4	4	9	0	3	2	3	4	9	3	0	1
11543	2	8512.29	8484.67	1	27			22304.2	1	1	3.53515	7.01212	152	86	1	1	1	0	1	75	6	1	4	4	9	0	1	1	4	1	1	2	0	1
11544	2	35476.4	44237	1	25			140495	1	1	2.79728	5.20949	216	78	1	1	1	0	1	79	6	2	9	4	5	0	3	2	4	4	1	3	0	1
11546	2	39500.2	39569	2	24	91705.4	50395.2	109840	1	1	3.86073	5.50533	100.667	64.6667	0	0	0	0	0	42	3	2	9	0	9	0	1	2	2	4	9	9	0	1
11552	2	12001.3	12830.4	2	18			33728	1	1	2.94444	5.03695	119.333	70	1	1	0	0	0	61	5	1	4	3	3	0	2	1	3	1	1	3	0	1
11558	2	3654.03	3655.31	2	15			11871	1	1	4.40916	6.53379			0	0	0	0	0	18	1	2	1	3	9	0	0	2	1	9	9	2	0	1
11560	2	42151	42948.6	2	20			119221	1	1	3.49651	5.57595	125.333	73.3333	0	0	0	0	0	46	3	2	9	1	4	0	1	2	2	4	1	9	0	1
11562	2	6117.21	6561.12	1	20	18178.3	9423.91	23081.5	1	1	3.39115	6.05209	192	50.6667	1	0	1	1	1	85	6	1	1	0	3	0	1	1	4	1	9	3	0	1
11565	2	12948.1	13816.4	2	21			39703.3	1	1	3.59457	5.84932	128.667	78.6667	1	1	0	0	0	82	6	1	9	4	9	0	3	1	4	1	1	2	0	1
11573	2	7279.25	7614.61	2	19	21097.1	11234.2	23093.6	1	1	4.29592	4.61512	121.333	74.6667	1	1	0	0	0	37	2	2	9	4	4	0	3	2	2	1	9	3	0	1
11584	2	19579.9	19835.3	1	18	47395.9	30189.3	51958.3	1	1	4.32942	6.24998	125.333	80.6667	1	0	1	1	1	42	3	1	4	4	4	0	2	1	2	1	9	4	0	1
11592	2	25360.5	25863.8	1	27			73541.8	1	1	2.4248	5.88888	106.667	67.3333	1	1	0	0	0	55	4	2	4	3	9	0	3	2	3	4	9	9	0	1
11604	2	6041.35	6506.93	1	25	13828.9	7722.58	21844.2	1	1	1.45862	3.80444	110	57.3333	0	0	0	0	0	18	1	1	4	5	9	0	0	2	1	9	1	2	0	1
11607	2	29231.8	30833.4	1	18	85427.2	49461.7	88604.3	1	1	4.07244	6.93731	128	58	1	1	0	0	0	72	6	1	9	3	3	0	2	1	4	1	9	2	0	1
11608	2	13222.8	13154.6	1	14			43054.6	1	1	1.16315	4.21509	163.333	0	1	1	1	0	1	78	6	2	4	3	9	0	2	2	4	4	3	9	0	1
11614	2	42197.8	45025.3	1	24	0	0	142999	1	1	2.47654	6.85961	173.333	84.6667	1	1	1	0	1	67	5	2	9	5	4	0	2	2	4	4	1	2	0	1
11616	2	4767.77	4735.33	1	22	10063.8	5708.11	15317.8	1	1	3.81551	5.85507	130.667	82.6667	1	0	1	1	1	19	1	1	5	3	4	0	0	2	1	9	1	3	0	1
11618	2	30464.7	31502	1	27	91123.9	36413.3	102966	1	1	3.58629	5.61313	117.333	72	0	0	0	0	0	36	2	2	4	4	9	0	3	2	2	4	9	9	0	1
11619	2	75078.5	80647.1	1	19	186598	93659.9	216912	1	1	4.4762	7.01212	115.333	70.6667	0	0	0	0	0	22	1	1	9	3	3	0	1	2	1	9	1	3	0	1
11628	2	11879	12699.5	1	16	32395.4	17214	33384.1	1	1	3.8221	4.3895	128.667	72	0	0	0	0	0	63	5	1	4	4	3	0	2	2	3	1	1	3	0	1
11639	2	9993.54	10630.7	1	25			29849.3	1	1	3.63231	4.3386	112.667	77.3333	0	0	0	0	0	52	4	1	1	3	5	0	3	2	3	1	9	3	0	1
11663	2	20922	21429.4	2	28			58995.3	1	1	1.25276	2.8094	142	96	1	0	1	1	1	53	4	1	4	4	5	0	3	2	3	4	1	3	0	1
11672	2	41586.8	55962.8	2	19			177736	1	1	4.07073	7.02997	184.667	72.6667	1	1	1	0	1	71	6	2	9	4	9	0	3	2	4	1	1	2	0	1
11676	2	14825	15818.4	2	26	31848.1	19498.4	50238.7	1	1	4.30136	5.71043	180	86	1	0	1	1	1	85	6	2	9	5	4	0	3	2	4	4	1	2	0	1
11708	2	30733.8	31134.6	2	24			101821	1	1	0.0582689	1.58924	124	71.3333	1	1	0	0	0	26	1	1	4	4	4	0	3	2	1	1	9	3	0	1
11711	2	26883.2	28145.7	1	14	60889.2	35319.3	80880.8	1	1	4.27805	5.64191	183.333	79.3333	1	1	1	0	1	74	6	1	9	3	5	0	1	1	4	1	1	3	0	1
11719	2	15642.5	15697.7	1	17			49060.8	1	1	0.0582689	5.01064	124.667	76	0	0	0	0	0	27	1	1	1	3	9	0	3	2	1	1	1	9	0	1
11720	2	17377.7	17322.6	2	25	34880	19372.3	42789.8	1	1	2.89591	5.4848	94	66.6667	0	0	0	0	0	20	1	2	1	3	3	0	3	2	1	1	1	2	0	1
11724	2	89676.6	92831.1	1	18			273758	1	1	5.54518	9.67407	121.333	64.6667	0	0	0	0	0	44	3	1	9	4	4	0	2	1	2	1	9	2	0	1
11734	2	15228.1	15179.8	2	24			42972.9	1	1	4.94164	6.53088	126	72	0	0	0	0	0	49	3	2	1	5	9	0	3	2	2	1	1	2	0	1
11736	2	64870.7	67859.3	1	14			205804	1	1	4.64439	6.32436	107.333	65.3333	0	0	0	0	0	34	2	2	2	4	5	0	1	2	1	1	1	3	0	1
11742	2	8705.84	8899.89	2	28	21274.3	11182	24989.5	1	1	2.74084	5.75257	142	73.3333	1	0	1	1	1	53	4	1	1	4	9	0	3	2	3	1	9	2	0	1
11746	2	11526	11782.9	1	15			35040	1	1	3.49651	5.29832	124.667	64.6667	0	0	0	0	0	42	3	1	1	3	9	0	2	2	2	1	9	9	0	1
11756	2	8512.29	8846.62	1	27			23255.7	1	1	4.32281	5.63479	154	79	1	1	1	0	1	63	5	1	4	4	4	0	2	2	3	1	9	2	0	1
11765	2	7279.25	7614.61	2	19			22599.5	1	1	4.75359	3.66356	96	59.3333	0	0	0	0	0	29	1	2	9	5	5	0	3	2	1	1	1	3	0	1
11775	2	54141	54149.1	1	22	106358	63917	152026	1	1	3.33577	4.69135	124.667	86	1	0	1	1	1	53	4	1	9	4	5	0	2	1	3	1	9	3	0	1
11780	2	75078.5	77719.5	1	19			209038	1	1	5.15906	5.22036	125.333	63.3333	0	0	0	0	0	21	1	1	9	3	9	0	1	2	1	9	1	2	0	1
11787	2	26971.9	27323.7	1	14			89357.7	1	1	2.23001	4.8752			0	0	0	0	0	27	1	1	4	5	4	0	3	2	1	9	1	3	0	1
11789	2	41586.8	44373.4	2	19	93098.8	60714.6	140928	1	1	2.70136	5.54908	173.333	70.6667	1	1	1	0	1	79	6	2	9	5	9	0	3	2	4	4	9	9	0	1
11797	2	3185.56	3491.18	2	15	8761.53	4145.08	12281.7	1	1	2.67415	6.06146	145.333	89.3333	1	0	1	1	1	64	5	1	1	3	9	0	2	1	3	1	9	2	0	1
11801	2	20129.8	23782.5	2	22			68342.6	1	1	2.96527	6.60935	166.667	72	1	1	1	0	1	80	6	1	9	0	3	0	2	2	4	1	9	2	0	1
11807	2	32941.6	34455.7	2	22	82529.8	46079.3	111457	1	1	4.53367	6.65157	105.333	64	0	0	0	0	0	19	1	1	9	5	9	0	0	2	1	1	1	2	0	1
11812	2	36311.7	45278.5	1	15	94296.4	60231.2	143803	1	1	2.48491	4.8752	116	44	1	1	0	0	0	71	6	2	9	4	4	0	3	2	4	1	1	3	0	1
11817	2	3437.23	3495.26	2	17	6584.67	3473.64	11860.4	1	1	4.61512	6.44889	128.667	74	1	1	0	0	0	68	5	2	1	3	9	0	2	2	4	4	9	3	0	1
11818	2	92268.7	96962.2	1	19			269159	1	1	3.21888	6.15273	147	85	1	1	1	0	1	49	3	2	9	4	5	0	3	2	2	9	1	2	0	1
11819	2	22909.8	22990.7	1	22	45780	26035.2	71853.9	1	1	3.57795	5.05625	103.333	66.6667	0	0	0	0	0	29	1	1	1	3	9	0	3	2	1	1	9	4	0	1
11820	2	19579.9	19793.6	1	18			54491.8	1	1	3.45316	6.2106	132	88.6667	1	1	1	0	1	58	4	1	4	4	9	0	2	2	3	1	9	3	0	1
11824	2	24297.1	25143.2	1	18			85977.3	1	1	2.04122	4.67283	115	61	0	0	0	0	0	18	1	2	2	0	9	0	0	2	1	9	1	2	0	1
11826	2	12513.3	16547.9	1	27			54160.9	1	1	2.98062	5.96615	129.333	77.3333	1	1	0	0	0	69	5	2	4	4	9	0	3	2	4	4	9	9	0	1
11833	2	26240.3	27998.6	2	23	56371.2	37028.9	88922.8	1	1	4.3895	4.66344	167.333	93.3333	1	0	1	1	1	77	6	2	9	5	4	0	3	2	4	1	9	9	0	1
11835	2	49859.8	53203.4	2	18			152888	1	1	4.68213	5.0626	127.333	81.3333	1	0	1	1	1	66	5	1	9	5	5	0	3	2	4	1	1	3	0	1
11836	2	86774.7	89362.2	1	18	207107	113516	248062	1	1	4.8752	5.99396	114	67.3333	0	0	0	0	0	49	3	2	9	5	9	0	1	2	2	1	9	4	0	1
11842	2	10484.8	12554.4	1	22			36076.8	1	1	4.1957	6.35784			1	1	0	0	0	83	6	1	9	0	4	0	2	1	4	1	1	3	0	1
11863	2	54366.1	55452.1	1	22	128516	71052	203342	1	1	3.58629	5.18178	108	67.3333	0	0	0	0	0	52	4	2	9	5	4	0	1	2	3	1	1	3	0	1
11889	2	73172	78599.2	2	27			220671	1	1	3.15274	4.3386	104.667	76	0	0	0	0	0	52	4	1	2	3	4	0	2	1	3	1	1	2	0	1
11894	2	19129.3	21243.9	1	19	0	0	67469.9	1	1	3.18635	5.47646	132	65.3333	1	0	1	1	1	80	6	2	9	4	5	0	3	2	4	4	9	3	0	1
11906	2	41586.8	44286.5	2	23			140653	1	1	2.8622	1.74047	145.333	88	1	0	1	1	1	70	6	2	2	4	3	0	2	2	4	4	9	9	0	1
11910	2	73731.5	77128.4	2	18			233915	1	1	3.32863	6.76849	101.333	72	0	0	0	0	0	33	2	2	9	5	5	0	2	2	1	1	1	3	0	1
11912	2	90610.4	90623.9	2	16	178001	103373	267249	1	1	1.91692	1.56862	115.333	74	0	0	0	0	0	42	3	1	9	4	3	0	1	2	2	4	9	2	0	1
11926	2	31082.6	32785.6	1	19	70403.1	44875.8	94214.1	1	1	2.95491	6.51026	144.667	58.6667	1	1	1	0	1	78	6	1	9	3	9	0	3	1	4	1	9	9	0	1
11931	2	25292.5	26988.6	2	25			77555.8	1	1	5.19296	7.72312	122.667	64	1	1	0	0	0	65	5	1	9	4	9	0	2	2	4	4	9	9	0	1
11939	2	10559.1	11288.4	1	14			29674.7	1	1	2.96011	1.19392	146.667	38.6667	1	0	1	1	1	67	5	1	4	5	9	0	3	1	4	4	1	3	0	1
11940	2	4777.61	4781.96	1	16			15345.9	1	1	0.832909	4.89784	110	52.6667	0	0	0	0	0	18	1	1	1	5	9	0	0	2	1	9	1	2	0	1
11948	2	9525.39	11624.8	2	17			33405.5	1	1	2.77882	6.73102	153.333	80	1	1	1	0	1	71	6	1	5	5	4	0	3	2	4	1	1	3	0	1
11950	2	16693.1	19143.5	1	23	38542.6	25160.6	60799.1	1	1	2.81541	6.75227	196	74	1	0	1	1	1	85	6	2	9	3	9	0	3	2	4	1	9	2	0	1
11956	2	27169.1	28417.9	2	25	72772.8	41609.3	91925.7	1	1	2.8848	6.76964	97.3333	62	0	0	0	0	0	18	1	1	5	5	4	0	0	2	1	9	9	4	0	1
11965	2	95354.3	95791.8	1	19			282489	1	1	2.60269	5.8861	178	100	1	0	1	1	1	47	3	1	9	0	4	0	3	2	2	4	9	3	0	1
11970	2	5363.18	5399.64	2	21			15646	1	1	5.25227	8.24276	112.667	60.6667	0	0	0	0	0	19	1	2	4	3	9	0	0	2	1	9	1	4	0	1
11990	2	21730	21965.4	2	23			73442.4	1	1	5.97635	6.50728			0	0	0	0	0	37	2	1	1	5	9	0	1	2	2	4	9	9	0	1
11999	2	28526.6	29837.8	1	24	76408.9	46677.8	96518.7	1	1	5.84644	6.43133	123.333	70.6667	0	0	0	0	0	19	1	1	5	4	4	0	0	2	1	9	9	3	0	1
12003	2	23086	24042.7	2	21	57179.6	36646.5	82214.2	1	1	4.62497	5.55683	98.6667	52.6667	0	0	0	0	0	18	1	2	9	3	3	0	0	2	1	9	1	9	0	1
12007	2	27333	29164.5	1	17			92625.7	1	1	2.83908	6.25958	170	90	1	0	1	1	1	70	6	2	9	4	5	0	2	2	4	1	1	3	0	1
12019	2	7420.97	7763.93	2	20	19328.6	12628.5	22496.8	1	1	4.36945	6.67456	96.6667	55.3333	0	0	0	0	0	18	1	2	4	5	9	0	0	2	1	9	1	2	0	1
12021	2	25385.2	25814.8	1	23			73402.5	1	1	3.12676	6.16121	126.667	75.3333	0	0	0	0	0	50	4	2	4	4	4	0	3	2	3	1	1	3	0	1
12024	2	87626.5	96784.8	1	19	216740	119376	293529	1	1	2.77882	5.36129	108	61.3333	0	0	0	0	0	33	2	2	9	5	4	0	1	2	1	4	1	2	0	1
12026	2	13887.6	14354.8	1	19	27562.8	13563.1	33420.8	1	1	4.1463	5.41165	143.333	80.6667	1	1	1	0	1	53	4	2	1	4	9	0	3	2	3	1	1	3	0	1
12028	2	38549.6	42769.8	2	21	97076.4	49492.1	122905	1	1	5.17048	5.44674	124	84	1	1	1	0	1	60	5	1	9	4	4	0	2	1	3	1	1	3	0	1
12042	2	65517	67821.7	1	23	156923	78539	182416	1	1	5.36598	5.1358	104.667	44.6667	0	0	0	0	0	26	1	1	9	3	3	0	3	2	1	1	9	2	0	1
12045	2	34581.1	35166.2	1	26	97431.5	46951.6	114943	1	1	1.75786	5.70044	128	100.667	1	1	1	0	1	36	2	2	4	4	9	0	3	2	2	1	9	9	0	1
12050	2	28400.5	29424.1	1	24	66153.4	32538.3	96226.6	1	1	3.58074	6.67203	104.667	55.3333	0	0	0	0	0	20	1	1	4	5	9	0	3	2	1	9	9	2	0	1
12053	2	92268.7	96519.6	1	19			267930	1	1	2.44235	6.09582	124	80.6667	1	0	1	1	1	44	3	2	9	4	4	0	1	2	2	4	1	2	0	1
12056	2	4655.34	5099.36	1	22	12379.3	5780.82	16560.8	1	1	5.54126	8.26616	104	55.3333	0	0	0	0	0	19	1	2	1	5	9	0	0	2	1	9	9	2	0	1
12061	2	42048.8	52432.4	1	26	145269	76448.2	166524	1	1	0.587787	0.29267	132	80	1	0	1	1	1	60	5	2	9	5	4	0	1	2	3	1	9	3	0	1
12067	2	1940.33	2311.17	1	28	5592.07	2335.78	8130.53	1	1	3.77506	6.33505	112	64	1	1	0	0	0	62	5	1	1	3	9	0	3	2	3	4	1	4	0	1
12070	2	59434.3	61416.9	2	17	142340	79088.4	225215	1	1	2.92316	6.52503	134	71.3333	1	0	1	1	1	58	4	2	9	5	5	0	3	2	3	1	1	4	0	1
12082	2	12251.7	12953.8	1	15			38522	1	1	2.56495	5.01728	122	75.3333	0	0	0	0	0	46	3	1	1	4	9	0	2	2	2	1	3	3	0	1
12086	2	58446.9	59984.4	1	15	128753	68743.1	178028	1	1	3.4012	3.157	114.667	74.6667	0	0	0	0	0	20	1	2	5	3	4	0	3	2	1	9	9	2	0	1
12091	2	6747.92	7058.8	2	14	15909.7	8876.28	21407.9	1	1	4.14313	5.39363	132	80	1	0	1	1	1	32	2	2	5	0	4	0	2	2	1	1	9	3	0	1
12092	2	31460.2	33568.2	1	14			106612	1	1	1.93152	5.7462	124	57	0	0	0	0	0	70	6	2	9	5	4	0	3	2	4	4	1	2	0	1
12093	2	5469.65	5506.83	2	28			15956.6	1	1	3.5293	6.99393	108	68	0	0	0	0	0	19	1	2	4	3	9	0	0	2	1	9	1	2	0	1
12097	2	11870.3	12427.7	2	14			35712.9	1	1	4.22829	5.73979	128	65.3333	0	0	0	0	0	70	6	1	9	3	4	0	3	1	4	1	1	9	0	1
12106	2	88081.5	92139.5	1	25			279440	1	1	3.13983	6.19441			0	0	0	0	0	32	2	2	5	0	4	0	3	2	1	1	9	2	0	1
12121	2	73899.9	76365.1	1	19	170946	84815	226645	1	1	3.42426	2.56495	118.667	62.6667	0	0	0	0	0	25	1	2	9	3	4	0	1	2	1	9	1	9	0	1
12129	2	1923.48	2108.02	1	25			7415.84	1	1	2.99072	5.68358	112	64	0	0	0	0	0	68	5	1	1	0	4	0	2	1	4	1	1	3	0	1
12132	2	6452.34	6749.6	2	15			20470.2	1	1	3.13983	7.42655	114	60	0	0	0	0	0	33	2	2	9	3	5	0	3	2	1	1	1	3	0	1
12133	2	17766	18328.5	2	25			57283.1	1	1	3.85015	6.72863	108.667	70	0	0	0	0	0	23	1	1	1	4	5	0	3	2	1	9	9	3	0	1
12141	2	27014.6	27357.6	2	20	64821.9	40923.2	71663.1	1	1	0.0582689	0.29267	151.333	95.3333	1	1	1	0	1	47	3	1	4	1	9	0	1	2	2	9	1	9	0	1
12144	2	12432.2	13144.7	1	22			39089.5	1	1	3.08649	6.52796	129.333	90.6667	1	0	1	1	1	43	3	1	1	5	3	0	2	2	2	1	9	2	0	1
12153	2	18814.4	21576.1	1	27	47494.7	29952	68525.2	1	1	4.22683	5.26269	154	52	1	1	1	0	1	85	6	2	9	3	9	0	3	2	4	4	9	9	0	1
12157	2	61051	64810.2	2	25	122060	76144.4	181958	1	1	5.7869	6.98472	122	74	0	0	0	0	0	57	4	1	2	5	9	0	3	2	3	4	1	2	0	1
12164	2	19359	24139.5	2	24	49809.4	29522.2	76666.3	1	1	4.05872	6.49224	136.667	48	1	0	1	1	1	84	6	2	9	5	4	0	3	2	4	4	9	2	0	1
12173	2	65953.5	68153.6	1	15			206696	1	1	5.2832	6.99393	101.333	76.6667	0	0	0	0	0	32	2	2	5	1	5	0	3	2	1	1	9	2	0	1
12194	2	22521.1	23691.2	2	15			117239	1	1	3.85862	5.01728	144	90	1	0	1	1	1	38	2	2	1	3	3	0	3	2	2	1	9	3	0	1
12208	2	20658.1	22941.7	2	20	47778	29236.9	72862	1	1	4.54966	4.29865	178	0	1	1	1	0	1	84	6	2	9	5	9	0	1	2	4	1	9	2	0	1
12216	2	31012.5	34192.5	2	18	78726.5	42768.3	110385	1	1	3.06339	5.48064	106.667	53.3333	0	0	0	0	0	40	3	2	4	3	5	0	3	2	2	9	9	3	0	1
12220	2	17870.2	17830.6	1	27			57563.1	1	1	5.09375	6.40026	124	80.6667	1	1	1	0	1	40	3	2	4	3	4	0	2	2	2	1	9	4	0	1
12225	2	97086.5	100511	2	19			279011	1	1	2.32239	6.05912	106.667	78	0	0	0	0	0	42	3	2	9	5	3	0	3	2	2	1	1	2	0	1
12230	2	18814.4	25053.1	1	27	59368	37258.8	79568	1	1	1.41099	2.3979			1	1	0	0	0	85	6	2	9	0	9	0	3	2	4	4	3	2	0	1
12236	2	8409.78	9233.62	2	28			24273.1	1	1	0.0582689	0.993252	158	61	1	1	1	0	1	65	5	1	4	0	4	0	1	2	4	1	9	2	0	1
12241	2	4694.64	4976.06	1	22	13372.9	6013.17	15968.8	1	1	1.70475	5.71703	106	72	0	0	0	0	0	18	1	1	1	3	4	0	0	2	1	9	1	9	0	1
12242	2	17377.7	18280.5	2	25	41194.2	21737.4	45156	1	1	4.55071	5.96871	142	94	1	1	1	0	1	26	1	2	1	4	4	0	3	2	1	1	9	2	0	1
12246	2	20182.8	23318	2	23	48114.2	29013.4	74057.1	1	1	4.10264	6.84694	206	25	1	0	1	1	1	85	6	2	9	5	4	0	3	2	4	1	9	3	0	1
12254	2	13222.8	17486	1	14	35898	20045.6	57231.4	1	1	3.157	7.31322	118.667	61.3333	1	1	0	0	0	64	5	2	4	5	9	0	1	2	3	4	9	9	0	1
12256	2	29347.1	36594.1	1	22			116222	1	1	1.50408	4.3451	152.667	82	1	0	1	1	1	71	6	2	9	4	3	0	3	2	4	4	9	3	0	1
12265	2	11003.3	13428.5	1	23			38588.7	1	1	0.0582689	2.55723	149.333	75.3333	1	1	1	0	1	84	6	1	9	4	3	0	2	2	4	1	9	2	0	1
12273	2	17053.1	17433.2	2	28	32158.3	18300.9	54484.8	1	1	2.65324	5.69036	124	75	0	0	0	0	0	28	1	1	1	4	3	0	3	2	1	1	9	2	0	1
12274	2	16810	17396.4	2	28	32989.2	18540.4	54370	1	1	3.81551	6.12468	114	66	0	0	0	0	0	26	1	1	1	5	9	0	2	2	1	1	9	9	0	1
12277	2	13655.7	14442	1	25			47268.4	1	1	4.42485	5.69036	130	45.3333	1	0	1	1	1	85	6	2	4	3	9	0	3	2	4	4	9	9	0	1
12278	2	6177.63	6294.52	1	19	14221.6	6954.59	18681.6	1	1	5.24175	5.31321	100	55.3333	0	0	0	0	0	22	1	2	9	5	4	0	2	2	1	1	9	9	0	1
[truncated: 8,638 more rows]
